# Supplementary material for: Epicardium-derived cells organize through tight junctions to replenish cardiac muscle in salamanders
Source: Nat Cell Biol. 2022 May 12;24(5):645–58. doi: 10.1038/s41556-022-00902-2 (PMC9106584; doi:10.1038/s41556-022-00902-2)
Supplement: Supplementary file 8 — Table summarizing the details of the scRNA-seq experiments, metadata of scRNA-seq data, top 120 enriched genes of each cluster identified with the FindAllMarkers() method in Seurat, with a threshold of adjusted P < 0.05 and ranked according to –log(fold change). nCount_RNA, total number of reads; nFeature_RNA, total number of unique genes detected. [file 41556_2022_902_MOESM8_ESM.xlsx]

## Sheet: Index
Figure	Time-point	Treatment	Source	Tissue	Dissociation	Staining	Plate no.	Cells recovered
Figure 3	sham	untreated	animal no.1, animal no.2	whole ventricle	Standard	Live	SS2-16-431/SS2-16-432	744
	7 dpci	untreated	animal no.3, animal no.4	whole ventricle	Standard	Live	SS2-17-261	379
	7 dpci	untreated	animal no.3, animal no.4	apex	Standard	Live	SS2-17-262	312
	14 dpci	untreated	animal no.5	whole ventricle	Standard	Live	SS2-17-437	378
	28 dpci	untreated	animal no.6, animal no.7	apex/ventricle	Standard	Live	SS2-16-429	332
	28 dpci	untreated	animal no.6, animal no.7	whole ventricle	Standard	Live	SS2-16-430	241
Figure 7	7 dpci	vehicle	animal no.8, animal no.9	apex	Mild	Live	SS2-19-154	191
	7 dpci	vehicle	animal no. 10, 11, 12	apex	Mild	Cldn6 antibody	SS2-19-420	108
	7 dpci	vehicle	animal no. 10, 11, 12	apex	Mild	Live	SS2-19-422	112
	7 dpci	CPE	animal no. 13, 14, 15	apex	Mild	Live	SS2-19-154	190

## Sheet: Fig.3_metadata
	nCount_RNA	nFeature_RNA	sample	cluster
H261_N11	132514	3743	7dpci	Macrophages
H261_I4	179061	2428	7dpci	B Cells
H261_L18	93525	3115	7dpci	Platelets
H261_B2	129563	2493	7dpci	Neutrophils
H261_C4	181476	3744	7dpci	Macrophages
H261_A23	237951	2224	7dpci	B Cells
H261_L16	106053	4121	7dpci	Macrophages
H261_F6	80654	3313	7dpci	Macrophages
H261_D22	139759	5010	7dpci	Macrophages
H261_P5	229978	3685	7dpci	Macrophages
H261_E11	218628	3205	7dpci	T Cells
H261_P12	190928	2514	7dpci	B Cells
H261_G17	112324	3843	7dpci	Macrophages
H261_K3	205932	2191	7dpci	B Cells
H261_G22	246891	2990	7dpci	T Cells
H261_B14	117115	1961	7dpci	Neutrophils
H261_A21	170361	2731	7dpci	B Cells
H261_I23	122128	2397	7dpci	Neutrophils
H261_E22	204217	3427	7dpci	Mast Cells
H261_O22	192503	4086	7dpci	Macrophages
H261_M4	159794	2302	7dpci	T Cells
H261_M3	48474	1387	7dpci	Platelets
H261_K18	217179	1520	7dpci	Cardiomyocytes
H261_F10	95311	2270	7dpci	Neutrophils
H261_B15	20770	2313	7dpci	Macrophages
H261_H5	121794	1856	7dpci	Platelets
H261_O24	211793	4317	7dpci	Macrophages
H261_B11	169142	1949	7dpci	B Cells
H261_J10	114403	2799	7dpci	Macrophages
H261_N22	183096	3490	7dpci	Platelets
H261_H19	145196	4323	7dpci	Macrophages
H261_D3	193325	3600	7dpci	Platelets
H261_C17	154347	2621	7dpci	Neutrophils
H261_G20	185987	3576	7dpci	Platelets
H261_F11	45248	1753	7dpci	Platelets
H261_G4	168355	2213	7dpci	B Cells
H261_K10	113241	3988	7dpci	Macrophages
H261_H10	104006	3847	7dpci	Macrophages
H261_N21	149389	2394	7dpci	Neutrophils
H261_L6	165017	3282	7dpci	Macrophages
H261_O4	225259	3332	7dpci	Platelets
H261_L21	98547	2260	7dpci	Neutrophils
H261_I24	197927	4050	7dpci	Macrophages
H261_M1	183234	1998	7dpci	Platelets
H261_L5	230515	3919	7dpci	Macrophages
H261_C22	177384	2212	7dpci	B Cells
H261_A22	149345	2062	7dpci	Neutrophils
H261_A8	126527	2770	7dpci	Macrophages
H261_L19	142901	2537	7dpci	B Cells
H261_N4	161611	2335	7dpci	Platelets
H261_P8	125443	2432	7dpci	Platelets
H261_J12	128019	3496	7dpci	Macrophages
H261_K20	104662	2316	7dpci	Neutrophils
H261_H4	184141	4803	7dpci	Macrophages
H261_O11	117925	2537	7dpci	Neutrophils
H261_F14	91529	3975	7dpci	Macrophages
H261_A13	220619	3840	7dpci	Macrophages
H261_P18	136511	3191	7dpci	Macrophages
H261_J6	137508	2568	7dpci	Platelets
H261_C6	114679	2300	7dpci	Neutrophils
H261_E5	163334	2620	7dpci	Neutrophils
H261_D19	243087	2885	7dpci	T Cells
H261_G5	176438	2411	7dpci	B Cells
H261_E6	250874	4525	7dpci	Sub-epicardial ECs
H261_G9	209304	4881	7dpci	Macrophages
H261_C18	260753	2675	7dpci	B Cells
H261_O9	253224	3693	7dpci	B Cells
H261_E24	277756	2577	7dpci	B Cells
H261_K24	35909	1993	7dpci	Platelets
H261_C11	157397	2658	7dpci	Neutrophils
H261_B24	262031	4002	7dpci	Macrophages
H261_F24	160463	4369	7dpci	Erthrocytes
H261_B6	142417	2205	7dpci	Neutrophils
H261_E7	204746	4095	7dpci	Macrophages
H261_N8	97241	2694	7dpci	B Cells
H261_G23	215806	4911	7dpci	Macrophages
H261_O23	203837	2729	7dpci	Macrophages
H261_K4	177881	3812	7dpci	Macrophages
H261_H22	167210	3949	7dpci	Macrophages
H261_H15	170227	3223	7dpci	Macrophages
H261_P21	200410	4267	7dpci	Macrophages
H261_C23	218643	2312	7dpci	B Cells
H261_P15	191588	3556	7dpci	Platelets
H261_O10	53014	1625	7dpci	B Cells
H261_G2	197254	3043	7dpci	B Cells
H261_E23	213234	3423	7dpci	Macrophages
H261_L9	5094	1362	7dpci	Platelets
H261_I20	140474	2245	7dpci	B Cells
H261_C21	150244	3345	7dpci	Macrophages
H261_N13	27051	1190	7dpci	microRNA Enriched
H261_D5	226572	3827	7dpci	Macrophages
H261_F12	173313	2044	7dpci	B Cells
H261_G16	166947	2482	7dpci	Platelets
H261_P22	56692	1726	7dpci	Mast Cells
H261_P17	167207	2598	7dpci	B Cells
H261_I3	200513	2229	7dpci	B Cells
H261_F9	130178	3592	7dpci	Macrophages
H261_I22	175986	4311	7dpci	B Cells
H261_J24	232562	3090	7dpci	T Cells
H261_K17	104908	2236	7dpci	Neutrophils
H261_B19	251465	3007	7dpci	Platelets
H261_B9	177766	2274	7dpci	Neutrophils
H261_N18	137391	2145	7dpci	B Cells
H261_N12	156230	3423	7dpci	Platelets
H261_C16	161703	2858	7dpci	Mast Cells
H261_I14	119057	4734	7dpci	Macrophages
H261_N2	93371	2110	7dpci	Platelets
H261_M8	99970	2111	7dpci	Neutrophils
H261_J14	81613	1920	7dpci	Platelets
H261_A14	240306	3068	7dpci	Macrophages
H261_H14	103873	4010	7dpci	Macrophages
H261_A5	137240	1956	7dpci	Neutrophils
H261_H2	134828	2192	7dpci	B Cells
H261_H16	136164	4938	7dpci	Macrophages
H261_A3	210143	4034	7dpci	Macrophages
H261_O19	164335	2012	7dpci	B Cells
H261_O13	186098	2444	7dpci	B Cells
H261_H1	105584	1851	7dpci	Platelets
H261_J21	72883	1915	7dpci	Platelets
H261_B22	219528	2574	7dpci	Platelets
H261_J17	122595	2033	7dpci	B Cells
H261_K12	177157	3478	7dpci	Macrophages
H261_O12	72396	1651	7dpci	Platelets
H261_I16	113749	2141	7dpci	Neutrophils
H261_A1	227941	3792	7dpci	Macrophages
H261_I10	183035	2289	7dpci	B Cells
H261_L11	134446	3049	7dpci	B Cells
H261_D6	132739	3268	7dpci	Macrophages
H261_M16	153508	4002	7dpci	Macrophages
H261_K7	149944	3857	7dpci	Macrophages
H261_M12	227694	3931	7dpci	Macrophages
H261_H13	229697	2845	7dpci	Platelets
H261_G1	202571	2373	7dpci	B Cells
H261_F19	144114	1881	7dpci	B Cells
H261_L12	115932	2048	7dpci	B Cells
H261_H21	279864	3383	7dpci	T Cells
H261_J15	194581	4026	7dpci	Platelets
H261_H3	292382	4138	7dpci	Macrophages
H261_K21	166668	4176	7dpci	Macrophages
H261_F16	140462	4071	7dpci	Macrophages
H261_C3	322386	2981	7dpci	Macrophages
H261_M11	131282	1862	7dpci	B Cells
H261_N19	146316	3841	7dpci	Macrophages
H261_P3	286018	3081	7dpci	B Cells
H261_C12	168448	2201	7dpci	B Cells
H261_B18	157860	2106	7dpci	Neutrophils
H261_I11	43430	451	7dpci	Cardiomyocytes
H261_A24	220691	3698	7dpci	Macrophages
H261_K14	143653	2115	7dpci	Platelets
H261_C9	243133	4202	7dpci	T Cells
H261_O2	176057	2787	7dpci	B Cells
H261_K11	153392	2257	7dpci	Neutrophils
H261_L2	142005	3871	7dpci	Erthrocytes
H261_L14	146612	1447	7dpci	Platelets
H261_O15	200649	3968	7dpci	Macrophages
H261_H7	146322	2410	7dpci	Neutrophils
H261_O7	227003	3659	7dpci	B Cells
H261_M9	15066	2259	7dpci	Platelets
H261_E17	187239	2751	7dpci	Neutrophils
H261_M23	208987	3189	7dpci	B Cells
H261_I1	181767	3192	7dpci	Macrophages
H261_E3	221480	2475	7dpci	B Cells
H261_M13	128282	2297	7dpci	Neutrophils
H261_O18	211712	3650	7dpci	T Cells
H261_K23	174781	2905	7dpci	Fibroblast-like
H261_P13	184789	2538	7dpci	Platelets
H261_N5	52084	1529	7dpci	Mast Cells
H261_N3	154699	2484	7dpci	Mast Cells
H261_P4	155853	2261	7dpci	T Cells
H261_D9	15082	2377	7dpci	Macrophages
H261_B17	225772	4213	7dpci	Macrophages
H261_B23	210166	2296	7dpci	Neutrophils
H261_E18	205792	2744	7dpci	B Cells
H261_G21	175744	2656	7dpci	Neutrophils
H261_F21	143254	2532	7dpci	B Cells
H261_H23	137265	2438	7dpci	Neutrophils
H261_A20	178767	1945	7dpci	B Cells
H261_B10	203553	2569	7dpci	Platelets
H261_K16	120101	2501	7dpci	Platelets
H261_L1	258142	3677	7dpci	Platelets
H261_E16	206457	2902	7dpci	Transitioning Cells
H261_F3	251672	4170	7dpci	B Cells
H261_F1	85879	2395	7dpci	Neutrophils
H261_N9	9018	1708	7dpci	Platelets
H261_B1	97524	1719	7dpci	B Cells
H261_A7	153077	2094	7dpci	Platelets
H261_M15	162407	2876	7dpci	Neutrophils
H261_N24	140143	1963	7dpci	Endo/EC 1
H261_F4	165598	5012	7dpci	Macrophages
H261_J9	6673	1433	7dpci	Neutrophils
H261_B12	227063	3296	7dpci	Macrophages
H261_M22	169955	3443	7dpci	Macrophages
H261_G12	201196	2989	7dpci	Platelets
H261_M20	211968	3605	7dpci	Platelets
H261_A6	107525	1690	7dpci	Neutrophils
H261_I9	171993	4243	7dpci	Macrophages
H261_E14	234720	2565	7dpci	B Cells
H261_N6	150221	2425	7dpci	Platelets
H261_M10	157131	1866	7dpci	B Cells
H261_E9	231727	4280	7dpci	Macrophages
H261_E10	98358	2005	7dpci	Platelets
H261_F13	149142	2002	7dpci	B Cells
H261_P19	145776	2404	7dpci	Mast Cells
H261_D21	246473	3305	7dpci	Platelets
H261_N1	273980	3535	7dpci	Platelets
H261_D18	192935	2595	7dpci	Platelets
H261_F2	110716	2498	7dpci	Neutrophils
H261_K13	174640	2082	7dpci	B Cells
H261_C10	140776	3458	7dpci	Macrophages
H261_P6	154508	2183	7dpci	B Cells
H261_G10	164750	1971	7dpci	B Cells
H261_L4	161446	4033	7dpci	Macrophages
H261_A18	158105	2630	7dpci	Mast Cells
H261_D12	117770	4188	7dpci	Macrophages
H261_M21	137413	2105	7dpci	B Cells
H261_O21	218135	3586	7dpci	Platelets
H261_J22	171833	3074	7dpci	Neutrophils
H261_J18	151938	2659	7dpci	B Cells
H261_P11	169128	2980	7dpci	Platelets
H261_F5	129423	2275	7dpci	B Cells
H261_C19	196670	3449	7dpci	Platelets
H261_G24	254019	3195	7dpci	B Cells
H261_C7	148784	2684	7dpci	Neutrophils
H261_H17	143675	3433	7dpci	Platelets
H261_D7	172351	4079	7dpci	Fibroblast-like
H261_C14	137627	2498	7dpci	Neutrophils
H261_N20	131794	4396	7dpci	Macrophages
H261_K15	143143	4755	7dpci	Macrophages
H261_B3	211003	4185	7dpci	Macrophages
H261_F22	155134	2635	7dpci	B Cells
H261_N7	22446	1208	7dpci	Endo/EC 2
H261_I15	129152	4000	7dpci	Macrophages
H261_E19	242809	2720	7dpci	B Cells
H261_O3	157551	2664	7dpci	B Cells
H261_B7	176439	2738	7dpci	Platelets
H261_G18	126197	2138	7dpci	B Cells
H261_O17	191305	2596	7dpci	B Cells
H261_E4	61789	4727	7dpci	Macrophages
H261_C5	161497	2548	7dpci	Neutrophils
H261_E12	184780	3506	7dpci	Macrophages
H261_J5	110807	3686	7dpci	Macrophages
H261_L10	97838	2219	7dpci	T Cells
H261_K8	109957	3921	7dpci	Macrophages
H261_L3	219998	4327	7dpci	Macrophages
H261_J20	118366	2468	7dpci	Platelets
H261_J4	221123	3851	7dpci	Macrophages
H261_H18	166531	3538	7dpci	Macrophages
H261_E8	135953	4650	7dpci	Erthrocytes
H261_N14	139401	3836	7dpci	Platelets
H261_A19	211565	3051	7dpci	Macrophages
H261_H8	136651	3914	7dpci	Macrophages
H261_D17	156854	4295	7dpci	Macrophages
H261_E20	241198	4296	7dpci	Platelets
H261_D23	118586	2444	7dpci	B Cells
H261_D11	52665	2151	7dpci	Macrophages
H261_A2	159340	2914	7dpci	Macrophages
H261_A15	123968	2090	7dpci	Endo/EC 1
H261_L7	170499	3623	7dpci	Macrophages
H261_I13	185126	2197	7dpci	B Cells
H261_F20	108568	4366	7dpci	Macrophages
H261_H6	144896	2477	7dpci	B Cells
H261_D8	108746	2310	7dpci	Neutrophils
H261_E1	176932	2043	7dpci	Platelets
H261_L17	105413	2848	7dpci	Platelets
H261_A10	149552	1782	7dpci	B Cells
H261_D13	134204	4469	7dpci	Macrophages
H261_G6	155543	4263	7dpci	Macrophages
H261_D15	143226	2679	7dpci	B Cells
H261_C8	91631	2020	7dpci	B Cells
H261_G14	83960	2637	7dpci	Neutrophils
H261_L22	123633	2716	7dpci	Neutrophils
H261_I5	151547	4942	7dpci	Erthrocytes
H261_M2	112153	2370	7dpci	Neutrophils
H261_B8	127311	2039	7dpci	B Cells
H261_K2	117206	2650	7dpci	Platelets
H261_A12	305318	3355	7dpci	Macrophages
H261_D14	164172	3458	7dpci	Platelets
H261_B4	101107	2341	7dpci	Platelets
H261_D16	132092	5143	7dpci	Macrophages
H261_A4	254026	4013	7dpci	Macrophages
H261_O14	157090	3154	7dpci	Platelets
H261_G7	212570	2644	7dpci	B Cells
H261_A17	127647	2338	7dpci	Macrophages
H261_B13	115064	1484	7dpci	B Cells
H261_F18	77301	2220	7dpci	Neutrophils
H261_A16	171466	1266	7dpci	Neutrophils
H261_N17	98079	2074	7dpci	T Cells
H261_I6	158009	2903	7dpci	Fibroblast-like
H261_F8	108317	3610	7dpci	T Cells
H261_C13	153653	4144	7dpci	Macrophages
H261_I2	119677	2374	7dpci	Neutrophils
H261_N15	130929	2420	7dpci	Mast Cells
H261_P2	140214	2288	7dpci	B Cells
H261_M5	50498	1667	7dpci	Platelets
H261_O8	158216	2340	7dpci	B Cells
H261_M17	123477	2334	7dpci	Platelets
H261_A11	234399	4379	7dpci	Macrophages
H261_D24	195900	2880	7dpci	Neutrophils
H261_M14	134170	2619	7dpci	Neutrophils
H261_P7	167244	2064	7dpci	B Cells
H261_K22	131155	2865	7dpci	Macrophages
H261_D1	168821	2580	7dpci	Macrophages
H261_C24	226165	4037	7dpci	Platelets
H261_J11	166695	2990	7dpci	Platelets
H261_K9	138734	2426	7dpci	Platelets
H261_E13	168214	3711	7dpci	Platelets
H261_P1	319870	3623	7dpci	Platelets
H261_G11	153972	4789	7dpci	Macrophages
H261_M19	195726	4260	7dpci	Platelets
H261_J7	158209	2133	7dpci	B Cells
H261_K1	134287	1823	7dpci	Platelets
H261_L13	138860	2542	7dpci	B Cells
H261_O6	186384	2799	7dpci	Neutrophils
H261_H24	159215	2726	7dpci	Neutrophils
H261_P14	217188	3504	7dpci	Platelets
H261_J8	107241	2909	7dpci	Neutrophils
H261_N10	120714	2214	7dpci	Platelets
H261_C1	146803	2615	7dpci	Neutrophils
H261_D10	105466	4464	7dpci	Macrophages
H261_D4	78640	1808	7dpci	Neutrophils
H261_J1	193038	4219	7dpci	Macrophages
H261_P10	169043	4359	7dpci	Sub-epicardial ECs
H261_G13	144223	4865	7dpci	Sub-epicardial ECs
H261_B5	83289	1697	7dpci	Platelets
H261_E21	161454	2808	7dpci	B Cells
H261_I21	131574	1980	7dpci	Platelets
H261_C20	145575	2283	7dpci	Neutrophils
H261_B20	159265	2318	7dpci	Platelets
H261_H11	182189	2407	7dpci	B Cells
H261_E15	219995	4460	7dpci	Platelets
H261_K19	175951	2384	7dpci	B Cells
H261_F7	111835	2139	7dpci	Neutrophils
H261_P9	14397	1998	7dpci	Macrophages
H261_M6	171422	2392	7dpci	Fibroblast-like
H261_J23	178235	2396	7dpci	Platelets
H261_L8	47159	1548	7dpci	Neutrophils
H261_J3	204185	2802	7dpci	Platelets
H261_G8	162990	3638	7dpci	T Cells
H261_N23	129622	4147	7dpci	Macrophages
H261_L20	85813	2367	7dpci	Endo/EC 1
H261_H12	145116	2686	7dpci	B Cells
H261_J13	122992	2156	7dpci	B Cells
H261_L15	105822	2143	7dpci	B Cells
H261_F23	175517	2714	7dpci	B Cells
H261_I18	152812	2397	7dpci	B Cells
H261_I19	134361	3479	7dpci	Macrophages
H261_B21	238562	4106	7dpci	Macrophages
H261_F17	104232	2138	7dpci	B Cells
H261_M7	36743	1897	7dpci	Mast Cells
H261_J19	128197	4243	7dpci	Macrophages
H261_P20	144982	2567	7dpci	Platelets
H261_O20	216764	3112	7dpci	Platelets
H261_O1	223555	4210	7dpci	Macrophages
H261_C15	176282	2904	7dpci	Neutrophils
H261_E2	203236	4551	7dpci	Endo/EC 1
H261_G3	193330	2194	7dpci	B Cells
H261_J16	161110	3922	7dpci	Erthrocytes
H261_F15	110338	4697	7dpci	Macrophages
H261_K5	189401	4237	7dpci	Macrophages
H261_L23	168811	4053	7dpci	Macrophages
H261_N16	66296	1839	7dpci	Platelets
H261_G19	149087	2677	7dpci	Platelets
H261_C2	186822	3686	7dpci	Platelets
H261_I8	150651	2142	7dpci	B Cells
H261_D20	198174	2758	7dpci	B Cells
H261_M18	195070	2136	7dpci	B Cells
H261_J2	164581	3730	7dpci	Macrophages
H261_M24	215167	2668	7dpci	T Cells
H261_I17	103378	2382	7dpci	Platelets
H261_O16	225134	1842	7dpci	Neutrophils
H261_G15	133396	4597	7dpci	Macrophages
H261_O5	258020	4869	7dpci	Macrophages
H261_D2	82458	1993	7dpci	B Cells
H261_I7	130605	2413	7dpci	Neutrophils
H261_I12	111933	1835	7dpci	Platelets
H261_H20	114880	5211	7dpci	Macrophages
H261_L24	188198	3783	7dpci	Erthrocytes
H261_P16	180621	2312	7dpci	B Cells
H261_B16	224863	3728	7dpci	Macrophages
H262_G1	296091	3074	7dpci	Platelets
H262_I23	40625	2915	7dpci	Platelets
H262_L3	257925	3329	7dpci	Mast Cells
H262_K8	163703	2467	7dpci	Platelets
H262_C16	252830	4422	7dpci	Platelets
H262_M10	384536	6224	7dpci	Erthrocytes
H262_N4	271377	2927	7dpci	Neutrophils
H262_A13	204877	2914	7dpci	B Cells
H262_D15	143197	2707	7dpci	Platelets
H262_I14	156479	2147	7dpci	B Cells
H262_N15	215520	2811	7dpci	Platelets
H262_K15	229343	1845	7dpci	Platelets
H262_D1	235505	2858	7dpci	Neutrophils
H262_J1	224397	2668	7dpci	microRNA Enriched
H262_H24	28471	1035	7dpci	microRNA Enriched
H262_A4	187577	4488	7dpci	Macrophages
H262_J11	171105	2280	7dpci	B Cells
H262_B22	5149	420	7dpci	microRNA Enriched
H262_L2	203211	3859	7dpci	Mast Cells
H262_I3	243954	2662	7dpci	B Cells
H262_F18	94124	2829	7dpci	Platelets
H262_L22	5443	435	7dpci	microRNA Enriched
H262_A12	5572	468	7dpci	microRNA Enriched
H262_J4	203720	2458	7dpci	Neutrophils
H262_F22	231787	3254	7dpci	Platelets
H262_H15	264003	3837	7dpci	Platelets
H262_M17	234058	3045	7dpci	Platelets
H262_L15	109203	2101	7dpci	Platelets
H262_D4	195293	2812	7dpci	Platelets
H262_B14	150437	3197	7dpci	Platelets
H262_G19	306039	4330	7dpci	Macrophages
H262_F15	125084	5648	7dpci	Platelets
H262_N14	197278	3581	7dpci	Platelets
H262_B15	168948	2178	7dpci	B Cells
H262_C17	179470	4701	7dpci	Macrophages
H262_C3	362198	3740	7dpci	Platelets
H262_C21	180154	2961	7dpci	Neutrophils
H262_C13	262885	4899	7dpci	Macrophages
H262_C12	262491	3113	7dpci	Platelets
H262_J6	105840	2619	7dpci	Platelets
H262_E9	64092	2007	7dpci	microRNA Enriched
H262_H23	35691	3391	7dpci	Platelets
H262_D17	97022	2509	7dpci	Neutrophils
H262_C11	264257	3213	7dpci	Neutrophils
H262_H3	254931	2714	7dpci	B Cells
H262_L23	152968	2781	7dpci	B Cells
H262_G24	325455	2587	7dpci	Platelets
H262_J14	152509	2834	7dpci	Platelets
H262_F14	7250	621	7dpci	microRNA Enriched
H262_F3	7194	530	7dpci	microRNA Enriched
H262_K4	17199	674	7dpci	microRNA Enriched
H262_G10	258675	3993	7dpci	Macrophages
H262_G4	9416	646	7dpci	microRNA Enriched
H262_G9	197166	3184	7dpci	Macrophages
H262_I13	229264	2344	7dpci	Platelets
H262_F16	143499	1959	7dpci	B Cells
H262_A19	54226	1095	7dpci	microRNA Enriched
H262_C14	159314	2461	7dpci	Platelets
H262_H18	206619	2326	7dpci	Platelets
H262_N12	258366	3588	7dpci	Macrophages
H262_F5	131767	1917	7dpci	B Cells
H262_I11	181357	4080	7dpci	Macrophages
H262_F11	185714	2811	7dpci	Platelets
H262_A6	8902	726	7dpci	microRNA Enriched
H262_A16	135677	4144	7dpci	Platelets
H262_G5	165201	2974	7dpci	Platelets
H262_J17	130891	2567	7dpci	Platelets
H262_I9	145246	1845	7dpci	B Cells
H262_E6	253009	3288	7dpci	Platelets
H262_C6	256192	3886	7dpci	Mast Cells
H262_J16	187718	2375	7dpci	B Cells
H262_M11	291538	2856	7dpci	Platelets
H262_E14	204094	2148	7dpci	B Cells
H262_K5	290329	2996	7dpci	Neutrophils
H262_K24	290899	3065	7dpci	Platelets
H262_F24	254439	4142	7dpci	Endo/EC 1
H262_A3	215916	4160	7dpci	Platelets
H262_I21	262757	2532	7dpci	B Cells
H262_L7	240229	2250	7dpci	Platelets
H262_B20	167684	2780	7dpci	B Cells
H262_C19	248438	2488	7dpci	B Cells
H262_L10	70770	1661	7dpci	Platelets
H262_L4	254958	3630	7dpci	Platelets
H262_J9	112383	5445	7dpci	Platelets
H262_C15	262019	3499	7dpci	Platelets
H262_K3	288487	2230	7dpci	B Cells
H262_J12	162663	4222	7dpci	Platelets
H262_E19	230842	2652	7dpci	Neutrophils
H262_N16	282478	3603	7dpci	B Cells
H262_N6	302260	2469	7dpci	B Cells
H262_I18	211088	2802	7dpci	Platelets
H262_G11	156657	5419	7dpci	Macrophages
H262_B21	178129	3347	7dpci	B Cells
H262_J21	233014	3103	7dpci	Platelets
H262_K16	266367	2193	7dpci	B Cells
H262_H5	221227	2667	7dpci	B Cells
H262_F8	70021	4276	7dpci	Macrophages
H262_K17	204782	2141	7dpci	B Cells
H262_E13	214589	2485	7dpci	Platelets
H262_E1	355369	3633	7dpci	Platelets
H262_D7	237072	3360	7dpci	Platelets
H262_N13	269176	2572	7dpci	B Cells
H262_K11	292773	2839	7dpci	Platelets
H262_I17	117720	2055	7dpci	B Cells
H262_H19	225843	3047	7dpci	Platelets
H262_G12	276034	3287	7dpci	Platelets
H262_C7	244278	4926	7dpci	Platelets
H262_G2	28544	1041	7dpci	microRNA Enriched
H262_D8	142796	2639	7dpci	Neutrophils
H262_I7	158107	1955	7dpci	Platelets
H262_J13	233537	2677	7dpci	Platelets
H262_E8	64800	1814	7dpci	Macrophages
H262_M24	366698	2884	7dpci	Platelets
H262_N17	73472	1447	7dpci	Platelets
H262_M15	243872	1994	7dpci	B Cells
H262_K6	128669	4577	7dpci	T Cells
H262_H8	139018	2218	7dpci	B Cells
H262_M13	302517	3192	7dpci	Platelets
H262_H10	141687	2253	7dpci	B Cells
H262_M19	276871	3275	7dpci	Platelets
H262_D20	115029	2668	7dpci	B Cells
H262_K21	251052	2860	7dpci	Platelets
H262_H16	11330	693	7dpci	microRNA Enriched
H262_H13	221493	2358	7dpci	B Cells
H262_N7	284788	2459	7dpci	Platelets
H262_F7	143316	2757	7dpci	Platelets
H262_K20	221879	2522	7dpci	Platelets
H262_L13	157430	2110	7dpci	B Cells
H262_I12	247449	2001	7dpci	Platelets
H262_M7	141764	2969	7dpci	B Cells
H262_G21	311158	2993	7dpci	B Cells
H262_G15	11992	673	7dpci	microRNA Enriched
H262_M12	351151	2803	7dpci	Neutrophils
H262_G23	236877	2469	7dpci	B Cells
H262_E20	171022	2789	7dpci	Platelets
H262_A20	236997	3140	7dpci	Platelets
H262_M1	321148	3537	7dpci	Platelets
H262_L16	203886	3541	7dpci	Platelets
H262_E15	266629	4980	7dpci	Macrophages
H262_I22	19788	1784	7dpci	B Cells
H262_M21	267951	3330	7dpci	Platelets
H262_E7	248810	3760	7dpci	Macrophages
H262_L9	179811	2458	7dpci	Platelets
H262_J20	172944	3622	7dpci	Platelets
H262_D21	246571	2782	7dpci	B Cells
H262_E3	354364	5119	7dpci	Platelets
H262_D16	170120	3447	7dpci	Platelets
H262_N9	273411	2607	7dpci	B Cells
H262_A21	120852	2759	7dpci	B Cells
H262_E10	220764	4651	7dpci	Macrophages
H262_J15	164106	2176	7dpci	Platelets
H262_K2	160999	2716	7dpci	B Cells
H262_C4	217033	2839	7dpci	B Cells
H262_J24	262585	2456	7dpci	B Cells
H262_H21	15123	702	7dpci	microRNA Enriched
H262_E18	181709	2532	7dpci	B Cells
H262_M8	262467	2382	7dpci	B Cells
H262_C1	271473	3113	7dpci	Platelets
H262_H2	181304	3742	7dpci	Platelets
H262_A11	13468	448	7dpci	microRNA Enriched
H262_K1	258327	2860	7dpci	T Cells
H262_E17	233701	3591	7dpci	Platelets
H262_H1	212421	2309	7dpci	B Cells
H262_D6	143781	5202	7dpci	Fibroblast-like
H262_B24	181431	3404	7dpci	Macrophages
H262_G3	318228	4418	7dpci	Platelets
H262_C23	219727	5662	7dpci	Platelets
H262_K13	357909	3408	7dpci	Platelets
H262_D3	311664	2497	7dpci	B Cells
H262_C24	289576	4345	7dpci	Platelets
H262_L6	162851	1952	7dpci	Platelets
H262_M6	319516	5033	7dpci	Platelets
H262_K22	257680	3085	7dpci	Platelets
H262_E23	17733	2082	7dpci	Platelets
H262_N8	96386	1818	7dpci	Neutrophils
H262_L21	237773	3688	7dpci	Platelets
H262_I4	217058	2690	7dpci	B Cells
H262_D10	223247	2850	7dpci	Platelets
H262_A10	210545	2265	7dpci	B Cells
H262_M5	385885	3816	7dpci	Platelets
H262_E2	144615	2118	7dpci	Platelets
H262_F12	111007	3275	7dpci	Sub-epicardial ECs
H262_K18	143304	2043	7dpci	Neutrophils
H262_F13	214875	2581	7dpci	Platelets
H262_A9	131919	3180	7dpci	Neutrophils
H262_K12	243989	2556	7dpci	Neutrophils
H262_K14	65564	2325	7dpci	Fibroblast-like
H262_N10	301844	3103	7dpci	Platelets
H262_J18	95933	2344	7dpci	Platelets
H262_I5	195333	3802	7dpci	Platelets
H262_A8	8177	1021	7dpci	microRNA Enriched
H262_H17	151560	2006	7dpci	Platelets
H262_C20	195772	3399	7dpci	B Cells
H262_B12	66006	2543	7dpci	Fibroblast-like
H262_E24	317530	4210	7dpci	Platelets
H262_N19	18054	702	7dpci	microRNA Enriched
H262_H4	229653	2508	7dpci	B Cells
H262_C18	184101	2470	7dpci	Platelets
H262_F6	42937	2308	7dpci	Platelets
H262_C9	248204	3474	7dpci	Platelets
H262_B13	240145	2458	7dpci	B Cells
H262_C10	5951	538	7dpci	microRNA Enriched
H262_I19	163416	2141	7dpci	B Cells
H262_E4	47410	2525	7dpci	Platelets
H262_H7	11350	620	7dpci	microRNA Enriched
H262_D19	210432	2903	7dpci	Neutrophils
H262_D14	139944	2771	7dpci	Neutrophils
H262_G8	9950	728	7dpci	microRNA Enriched
H262_K7	271097	3574	7dpci	Mast Cells
H262_D2	173346	2669	7dpci	Neutrophils
H262_B16	209982	3036	7dpci	B Cells
H262_M16	314515	3876	7dpci	Platelets
H262_M9	77386	2042	7dpci	microRNA Enriched
H262_M2	298486	3331	7dpci	Neutrophils
H262_C5	233148	4447	7dpci	Macrophages
H262_H6	267886	3977	7dpci	Platelets
H262_A23	136276	2303	7dpci	Platelets
H262_B9	188172	2485	7dpci	B Cells
H262_N18	36831	1473	7dpci	Platelets
H262_M20	327186	3281	7dpci	Platelets
H262_J23	123723	1972	7dpci	Neutrophils
H262_F19	221896	3286	7dpci	Platelets
H262_I8	111728	2236	7dpci	Platelets
H262_F23	20582	1858	7dpci	B Cells
H262_B18	50157	2006	7dpci	Platelets
H262_I24	320723	3032	7dpci	Platelets
H262_L1	271481	5234	7dpci	Platelets
H262_L18	144392	2573	7dpci	B Cells
H262_J5	204913	2881	7dpci	Platelets
H262_L8	120961	2204	7dpci	B Cells
H262_C22	149015	2701	7dpci	Neutrophils
H262_D12	219721	2909	7dpci	Platelets
H262_F2	17362	1115	7dpci	Platelets
H262_D13	163929	2749	7dpci	Platelets
H262_L11	184991	3744	7dpci	Macrophages
H262_F1	79735	2784	7dpci	Platelets
H262_M22	281515	2565	7dpci	B Cells
H262_J19	110336	3217	7dpci	Macrophages
H262_G18	164620	3726	7dpci	Platelets
H262_I2	158366	2440	7dpci	Neutrophils
H262_D9	158527	2147	7dpci	Neutrophils
H262_H9	153842	2245	7dpci	B Cells
H262_E5	223006	3305	7dpci	Platelets
H262_D24	265672	2975	7dpci	B Cells
H262_A7	247634	2929	7dpci	Platelets
H262_A14	140801	2799	7dpci	Platelets
H262_J2	130498	2523	7dpci	B Cells
H262_A17	5414	434	7dpci	microRNA Enriched
H262_H20	207255	2549	7dpci	Platelets
H262_D18	127488	2190	7dpci	B Cells
H262_J7	5676	445	7dpci	microRNA Enriched
H262_M14	286858	3084	7dpci	T Cells
H262_L12	144538	1988	7dpci	Platelets
H262_B19	9515	445	7dpci	microRNA Enriched
H262_D11	201098	2562	7dpci	B Cells
H262_G20	203491	3788	7dpci	Platelets
H262_A2	20528	1490	7dpci	microRNA Enriched
H262_K10	262558	2647	7dpci	B Cells
H262_E21	9790	686	7dpci	microRNA Enriched
H262_G17	195405	2771	7dpci	Platelets
H262_B10	202283	3300	7dpci	Platelets
H262_H11	273709	3135	7dpci	B Cells
H262_M18	159720	2172	7dpci	Platelets
H262_I15	262359	1946	7dpci	Platelets
H262_K9	13602	519	7dpci	microRNA Enriched
H262_E16	317954	3414	7dpci	Platelets
H262_K19	255279	2280	7dpci	B Cells
H262_I16	178595	2696	7dpci	Platelets
H262_J8	152317	3069	7dpci	B Cells
H262_E12	302705	2486	7dpci	B Cells
H262_L17	69169	1894	7dpci	Platelets
H262_A22	74490	3016	7dpci	Platelets
H262_C8	151363	3090	7dpci	Neutrophils
H262_F17	120271	2510	7dpci	Platelets
H262_E11	253379	2498	7dpci	B Cells
H262_H14	137045	2321	7dpci	Platelets
H262_G7	25430	851	7dpci	microRNA Enriched
H262_K23	322895	3232	7dpci	Platelets
H262_I10	242680	2162	7dpci	Platelets
H262_F10	203877	3539	7dpci	Platelets
H262_G16	186636	2834	7dpci	Platelets
H262_I6	10863	572	7dpci	microRNA Enriched
H262_D5	189140	4338	7dpci	Macrophages
H262_H22	7785	478	7dpci	microRNA Enriched
H262_L5	211352	1964	7dpci	B Cells
H262_N1	292610	2689	7dpci	B Cells
H262_N5	329164	2452	7dpci	Platelets
H262_H12	289610	4094	7dpci	Macrophages
H262_J10	193037	2531	7dpci	Platelets
H262_J22	71736	1901	7dpci	B Cells
H262_B17	178505	3021	7dpci	Platelets
H262_F4	140194	2538	7dpci	Platelets
H262_M23	17279	1413	7dpci	Neutrophils
H262_J3	45640	1859	7dpci	Macrophages
H262_N11	9789	548	7dpci	microRNA Enriched
H262_I1	286965	3354	7dpci	Platelets
H262_A18	200248	3303	7dpci	Platelets
H262_A15	171561	2904	7dpci	Platelets
H262_G14	94052	2167	7dpci	Neutrophils
H262_M3	368802	3143	7dpci	Platelets
H262_M4	327536	3256	7dpci	B Cells
H262_A24	175153	2209	7dpci	Platelets
H262_F21	179459	2566	7dpci	Neutrophils
H262_L14	127848	2236	7dpci	B Cells
H262_F9	141866	2174	7dpci	B Cells
H262_F20	141526	3267	7dpci	Platelets
H262_G13	225807	2752	7dpci	Neutrophils
H262_N2	199226	2981	7dpci	Platelets
H262_N3	249593	2122	7dpci	Neutrophils
H262_A1	235978	3254	7dpci	Platelets
H262_L24	291712	3305	7dpci	Platelets
H262_G6	63258	1421	7dpci	Platelets
H429_C10	108898	3919	28dpci	Macrophages
H429_F24	226694	2810	28dpci	Neutrophils
H429_A1	208611	2710	28dpci	Neutrophils
H429_N6	7216	450	28dpci	microRNA Enriched
H429_N3	218095	3052	28dpci	Endo/EC 1
H429_J20	120882	2567	28dpci	Neutrophils
H429_M5	163688	2615	28dpci	Neutrophils
H429_H10	279463	4933	28dpci	Erthrocytes
H429_D5	160408	2515	28dpci	Neutrophils
H429_I10	33929	1174	28dpci	Mast Cells
H429_K14	118477	2646	28dpci	Erthrocytes
H429_P14	242021	3502	28dpci	Endo/EC 1
H429_B23	277191	4106	28dpci	Erthrocytes
H429_P13	193199	2816	28dpci	Neutrophils
H429_G18	152261	2812	28dpci	Neutrophils
H429_O18	131561	5041	28dpci	Sub-epicardial-EC-like
H429_J11	49221	582	28dpci	Cardiomyocytes
H429_F18	107906	2408	28dpci	Neutrophils
H429_G10	160946	2984	28dpci	Neutrophils
H429_H22	240679	4202	28dpci	Macrophages
H429_A8	119787	5154	28dpci	Erthrocytes
H429_G14	167929	3481	28dpci	Macrophages
H429_P12	56690	1400	28dpci	Endo/EC 2
H429_A16	148737	3822	28dpci	Epicardial Cells
H429_E23	96094	2425	28dpci	Mast Cells
H429_K21	165162	2806	28dpci	Neutrophils
H429_M24	211904	2795	28dpci	Neutrophils
H429_H16	223887	3600	28dpci	Endo/EC 1
H429_P15	198828	3999	28dpci	Endo/EC 1
H429_E17	202004	4637	28dpci	Macrophages
H429_P10	47368	1549	28dpci	microRNA Enriched
H429_C11	217928	4212	28dpci	Macrophages
H429_N22	209716	2895	28dpci	Endo/EC 1
H429_D19	199801	2871	28dpci	Neutrophils
H429_I22	166675	3618	28dpci	Macrophages
H429_I14	22884	1450	28dpci	microRNA Enriched
H429_O3	199539	3857	28dpci	Endo/EC 1
H429_P9	204110	4757	28dpci	Endo/EC 1
H429_L2	167271	5878	28dpci	Macrophages
H429_H24	188328	2818	28dpci	Neutrophils
H429_K24	247179	4881	28dpci	Neutrophils
H429_C5	180149	3105	28dpci	Macrophages
H429_K9	160707	3601	28dpci	Neutrophils
H429_E19	192600	4139	28dpci	Epicardial Cells
H429_H1	242050	4140	28dpci	Macrophages
H429_I20	132671	3895	28dpci	Macrophages
H429_L6	160023	3539	28dpci	Macrophages
H429_B2	46883	1422	28dpci	Endo/EC 1
H429_F4	122392	4331	28dpci	Epicardial Cells
H429_E24	179690	3944	28dpci	Myocyte-like
H429_C24	34665	1337	28dpci	Mast Cells
H429_D4	175672	2918	28dpci	Neutrophils
H429_J16	173684	4170	28dpci	Endo/EC 1
H429_N4	68302	1899	28dpci	Endo/EC 2
H429_G20	158119	2560	28dpci	Neutrophils
H429_N19	99191	2193	28dpci	Endo/EC 1
H429_K13	199974	3119	28dpci	Endo/EC 1
H429_E1	83800	1812	28dpci	Myocyte-like
H429_F15	160472	2775	28dpci	Neutrophils
H429_I13	165093	2557	28dpci	Neutrophils
H429_F19	55483	2289	28dpci	Macrophages
H429_L10	225628	2755	28dpci	Platelets
H429_M7	108742	3009	28dpci	Epicardial Cells
H429_I5	106831	2202	28dpci	Neutrophils
H429_K2	223981	3751	28dpci	Fibroblast-like
H429_J6	18211	2385	28dpci	Macrophages
H429_L18	197523	6011	28dpci	Erthrocytes
H429_G5	195040	3451	28dpci	Endo/EC 1
H429_E2	38671	2730	28dpci	Neutrophils
H429_E21	222395	3049	28dpci	Neutrophils
H429_D7	173372	2940	28dpci	Myocyte-like
H429_D24	206047	2898	28dpci	Neutrophils
H429_O22	180264	2626	28dpci	Myocyte-like
H429_B6	24471	2437	28dpci	Endo/EC 1
H429_O2	157739	4158	28dpci	Endo/EC 1
H429_C4	97906	3791	28dpci	Epicardial Cells
H429_G24	126443	2555	28dpci	Endo/EC 1
H429_C15	193187	2630	28dpci	Neutrophils
H429_H6	185160	2793	28dpci	Neutrophils
H429_E11	201298	3438	28dpci	Myocyte-like
H429_H23	196631	2764	28dpci	Neutrophils
H429_F2	60912	1871	28dpci	Neutrophils
H429_B1	154585	4569	28dpci	Macrophages
H429_L8	6050	529	28dpci	Neutrophils
H429_A13	213259	4296	28dpci	Macrophages
H429_O24	243750	3521	28dpci	Endo/EC 1
H429_D8	78994	2207	28dpci	Macrophages
H429_C13	227424	4067	28dpci	Macrophages
H429_L4	147659	4348	28dpci	Epicardial Cells
H429_A9	132846	2175	28dpci	Neutrophils
H429_E10	176998	3102	28dpci	Neutrophils
H429_L15	33760	1972	28dpci	Sub-epicardial ECs
H429_B11	126446	3380	28dpci	Macrophages
H429_A15	210584	2918	28dpci	Neutrophils
H429_M20	30788	2614	28dpci	Macrophages
H429_G13	185128	2362	28dpci	Neutrophils
H429_K4	176302	6163	28dpci	Macrophages
H429_F22	175361	4116	28dpci	Macrophages
H429_I1	193325	2644	28dpci	Neutrophils
H429_M9	182677	2773	28dpci	Neutrophils
H429_M3	215723	2821	28dpci	Neutrophils
H429_L19	46667	1791	28dpci	Mast Cells
H429_L7	155983	2840	28dpci	Neutrophils
H429_E16	89038	5483	28dpci	Epicardial Cells
H429_J14	126110	2815	28dpci	Neutrophils
H429_H13	132108	2853	28dpci	Macrophages
H429_E15	206446	2686	28dpci	Neutrophils
H429_I12	150714	3484	28dpci	Macrophages
H429_C14	168309	2846	28dpci	Neutrophils
H429_I7	159995	3276	28dpci	Neutrophils
H429_M10	267147	3784	28dpci	Erthrocytes
H429_E7	192306	2843	28dpci	Neutrophils
H429_L1	181433	2875	28dpci	Neutrophils
H429_P1	186805	2810	28dpci	Endo/EC 1
H429_N15	155550	5202	28dpci	Macrophages
H429_K5	183776	3366	28dpci	Endo/EC 1
H429_K12	177644	3176	28dpci	Neutrophils
H429_B13	172098	3224	28dpci	Endo/EC 1
H429_L11	170189	2889	28dpci	Neutrophils
H429_L3	179484	3522	28dpci	Myocyte-like
H429_A17	104895	2446	28dpci	Sub-epicardial ECs
H429_C7	193873	2853	28dpci	Neutrophils
H429_D12	144402	3719	28dpci	Neutrophils
H429_I2	152634	3798	28dpci	Endo/EC 1
H429_G6	153590	2484	28dpci	Neutrophils
H429_M14	196910	2891	28dpci	Neutrophils
H429_B5	165028	2660	28dpci	Neutrophils
H429_K10	90881	2311	28dpci	microRNA Enriched
H429_J8	148211	5295	28dpci	Neutrophils
H429_A24	128899	2535	28dpci	Macrophages
H429_J19	159391	3755	28dpci	Macrophages
H429_B8	30671	1428	28dpci	Epicardial Cells
H429_D11	53231	1722	28dpci	microRNA Enriched
H429_N21	49434	3758	28dpci	Erthrocytes
H429_I15	102064	3244	28dpci	Neutrophils
H429_I3	172627	4710	28dpci	Fibroblast-like
H429_H7	51899	1816	28dpci	Cardiomyocytes
H429_K18	160598	2660	28dpci	Neutrophils
H429_O20	192965	4316	28dpci	Myocyte-like
H429_D15	146920	4781	28dpci	Macrophages
H429_P5	207424	2995	28dpci	Neutrophils
H429_K7	167646	2836	28dpci	Neutrophils
H429_H12	200052	4015	28dpci	Macrophages
H429_O14	137963	4249	28dpci	Endo/EC 1
H429_B7	181778	4002	28dpci	Endo/EC 1
H429_O23	92789	2220	28dpci	Endo/EC 2
H429_I17	73710	2633	28dpci	Neutrophils
H429_L21	176844	2816	28dpci	Neutrophils
H429_I24	180342	3337	28dpci	Macrophages
H429_D6	134667	2194	28dpci	Neutrophils
H429_K20	169153	2819	28dpci	Neutrophils
H429_D3	182511	4641	28dpci	Epicardial Cells
H429_F20	19834	2312	28dpci	Macrophages
H429_M15	79869	2155	28dpci	microRNA Enriched
H429_L16	50158	2672	28dpci	Neutrophils
H429_G16	188714	3110	28dpci	Endo/EC 1
H429_J3	176294	2741	28dpci	Neutrophils
H429_O19	217879	3611	28dpci	Endo/EC 1
H429_F14	155820	2668	28dpci	Neutrophils
H429_F16	154447	2757	28dpci	Macrophages
H429_M19	228434	3163	28dpci	Endo/EC 1
H429_L9	137816	2717	28dpci	Neutrophils
H429_G8	43007	2220	28dpci	Myocyte-like
H429_M2	229402	2814	28dpci	Neutrophils
H429_O21	220600	2982	28dpci	Neutrophils
H429_J5	76338	2827	28dpci	Epicardial Cells
H429_M22	211807	4241	28dpci	Epicardial Cells
H429_G2	164545	4084	28dpci	Erthrocytes
H429_K11	189906	2916	28dpci	Neutrophils
H429_E20	160406	4831	28dpci	Erthrocytes
H429_E3	171443	4475	28dpci	Endo/EC 1
H429_J17	135887	3258	28dpci	Endo/EC 1
H429_K19	207936	2970	28dpci	Neutrophils
H429_P8	218397	4215	28dpci	Endo/EC 1
H429_K17	215814	4789	28dpci	Erthrocytes
H429_A12	210457	2860	28dpci	Neutrophils
H429_A2	162885	2350	28dpci	Mast Cells
H429_O1	192110	3506	28dpci	Endo/EC 1
H429_B18	157741	1106	28dpci	Neutrophils
H429_B15	239055	5291	28dpci	Erthrocytes
H429_F10	189616	2979	28dpci	Neutrophils
H429_B17	132757	2613	28dpci	Neutrophils
H429_A18	118058	3003	28dpci	Neutrophils
H429_J2	127069	2460	28dpci	Neutrophils
H429_C8	155316	2787	28dpci	Neutrophils
H429_G11	65322	1919	28dpci	Macrophages
H429_C19	315219	3619	28dpci	Erthrocytes
H429_M17	91423	3507	28dpci	Neutrophils
H429_C3	212646	3063	28dpci	Neutrophils
H429_N12	17422	936	28dpci	microRNA Enriched
H429_G21	32057	1984	28dpci	Mast Cells
H429_M8	169057	2638	28dpci	Neutrophils
H429_F8	72544	1934	28dpci	Neutrophils
H429_H2	225838	5031	28dpci	Erthrocytes
H429_E14	158203	2760	28dpci	Neutrophils
H429_D21	167636	3243	28dpci	Macrophages
H429_H17	166309	3283	28dpci	Myocyte-like
H429_J18	44236	2982	28dpci	Neutrophils
H429_A14	180515	2756	28dpci	Neutrophils
H429_O10	220993	3679	28dpci	Endo/EC 1
H429_A22	168675	2749	28dpci	Neutrophils
H429_N10	137455	2173	28dpci	Mast Cells
H429_C18	199898	2807	28dpci	Neutrophils
H429_G15	132469	2358	28dpci	Neutrophils
H429_F6	100531	5620	28dpci	Sub-epicardial-EC-like
H429_G23	162967	3242	28dpci	Endo/EC 1
H429_D13	15860	534	28dpci	microRNA Enriched
H429_M23	245720	2832	28dpci	Neutrophils
H429_A21	143249	2699	28dpci	Neutrophils
H429_E5	191581	2674	28dpci	Neutrophils
H429_D10	22797	1086	28dpci	microRNA Enriched
H429_D23	35856	1911	28dpci	Epicardial Cells
H429_G4	120070	2455	28dpci	Myocyte-like
H429_E12	123051	2469	28dpci	Erthrocytes
H429_G17	61569	2046	28dpci	Epicardial Cells
H429_N5	165472	4663	28dpci	Epicardial Cells
H429_J13	5085	433	28dpci	microRNA Enriched
H429_O13	161748	2614	28dpci	Neutrophils
H429_D17	71594	2758	28dpci	Sub-epicardial ECs
H429_B21	193139	2940	28dpci	Neutrophils
H429_C12	200413	2772	28dpci	Neutrophils
H429_K1	194859	3070	28dpci	Endo/EC 1
H429_I16	185387	5516	28dpci	Neutrophils
H429_I11	71276	1772	28dpci	Macrophages
H429_F21	172264	3225	28dpci	Endo/EC 1
H429_L24	217516	4095	28dpci	Epicardial Cells
H429_C2	147274	2447	28dpci	Neutrophils
H429_B16	156244	2910	28dpci	Neutrophils
H429_J1	154577	4662	28dpci	Macrophages
H429_K8	145252	4631	28dpci	Endo/EC 1
H429_L5	170079	3220	28dpci	Endo/EC 1
H429_A20	179855	3481	28dpci	Macrophages
H429_M11	207413	4787	28dpci	Epicardial Cells
H429_K6	122973	2617	28dpci	Neutrophils
H429_B9	154226	3014	28dpci	Endo/EC 1
H429_C1	225833	3087	28dpci	Neutrophils
H429_H19	221679	2797	28dpci	Neutrophils
H429_N23	89983	1857	28dpci	Endo/EC 2
H429_P6	117089	2011	28dpci	Endo/EC 1
H429_N18	175362	3381	28dpci	Endo/EC 1
H429_N8	154730	4610	28dpci	Epicardial Cells
H429_A11	52798	1896	28dpci	microRNA Enriched
H429_J24	208802	2843	28dpci	Neutrophils
H429_N20	59854	1975	28dpci	Mast Cells
H429_P18	122029	2835	28dpci	Endo/EC 1
H429_H5	183675	2878	28dpci	Neutrophils
H429_P17	147891	3692	28dpci	Neutrophils
H429_E8	100221	1754	28dpci	Neutrophils
H429_A19	181857	2935	28dpci	Neutrophils
H429_B3	204906	3278	28dpci	Myocyte-like
H429_M6	155952	3084	28dpci	Endo/EC 1
H429_I19	118503	2585	28dpci	Endo/EC 2
H429_D1	158040	2490	28dpci	Mast Cells
H429_B12	43470	2513	28dpci	Endo/EC 2
H429_J10	203531	3115	28dpci	B Cells
H429_F11	175458	2776	28dpci	Neutrophils
H429_N7	18259	667	28dpci	microRNA Enriched
H429_B19	181500	3793	28dpci	Endo/EC 1
H429_L13	174033	2905	28dpci	Endo/EC 2
H429_D20	128012	2776	28dpci	Neutrophils
H429_L12	171458	4117	28dpci	Epicardial Cells
H429_L22	136913	2144	28dpci	Neutrophils
H429_M1	220696	4632	28dpci	Sub-epicardial-EC-like
H429_D9	209666	2961	28dpci	Neutrophils
H429_P20	48779	1307	28dpci	microRNA Enriched
H429_L23	173781	2592	28dpci	Neutrophils
H429_A5	180800	4488	28dpci	Endo/EC 1
H429_A3	36728	1790	28dpci	microRNA Enriched
H429_G3	185172	4464	28dpci	Epicardial Cells
H429_A10	57891	1603	28dpci	Endo/EC 2
H429_B4	157341	4500	28dpci	Epicardial Cells
H429_P4	172555	2544	28dpci	Endo/EC 2
H429_N17	139057	2919	28dpci	Endo/EC 2
H429_I21	134541	2582	28dpci	Neutrophils
H429_N9	64791	2411	28dpci	Endo/EC 2
H429_N16	203630	3109	28dpci	Endo/EC 1
H429_H21	238122	2897	28dpci	Neutrophils
H429_B20	132649	2597	28dpci	Neutrophils
H429_G19	219514	3045	28dpci	Endo/EC 1
H429_F13	173928	2906	28dpci	Neutrophils
H429_G12	281654	5421	28dpci	Erthrocytes
H429_M13	68020	2125	28dpci	Endo/EC 1
H429_G22	180821	2838	28dpci	Neutrophils
H429_N11	165403	2590	28dpci	Endo/EC 2
H429_H18	195279	3775	28dpci	Macrophages
H429_J23	144198	2562	28dpci	Neutrophils
H429_D22	187376	2812	28dpci	Neutrophils
H429_B22	172272	2843	28dpci	Neutrophils
H429_D18	140218	3301	28dpci	Macrophages
H429_F5	177391	2905	28dpci	Endo/EC 1
H429_D14	118842	2880	28dpci	Neutrophils
H429_K15	164095	2994	28dpci	Neutrophils
H429_I9	176428	4355	28dpci	Sub-epicardial-EC-like
H429_H11	134783	2865	28dpci	Endo/EC 2
H429_E9	200390	2633	28dpci	Neutrophils
H429_C23	191830	3152	28dpci	Neutrophils
H429_F7	181981	4042	28dpci	Macrophages
H429_C21	224693	2954	28dpci	Neutrophils
H429_I4	97988	2985	28dpci	Neutrophils
H429_B24	225915	4170	28dpci	Macrophages
H429_A7	209489	3996	28dpci	Epicardial Cells
H429_H9	184725	5255	28dpci	Epicardial Cells
H429_J12	65823	2420	28dpci	Macrophages
H429_A23	256097	5322	28dpci	Erthrocytes
H429_F23	153731	2242	28dpci	Neutrophils
H429_F12	152674	3062	28dpci	Neutrophils
H429_K23	188175	3023	28dpci	Endo/EC 1
H429_C6	156870	2592	28dpci	Neutrophils
H429_P11	181763	3446	28dpci	Myocyte-like
H429_F9	175828	2750	28dpci	Neutrophils
H429_L14	182381	2751	28dpci	Neutrophils
H429_F1	115450	2368	28dpci	Neutrophils
H429_C9	147226	4369	28dpci	Epicardial Cells
H429_P7	232865	4078	28dpci	Endo/EC 1
H429_G1	210132	3616	28dpci	Endo/EC 1
H429_M4	201690	3608	28dpci	Endo/EC 1
H429_J4	59468	2451	28dpci	Endo/EC 1
H429_K22	214306	4867	28dpci	Macrophages
H429_M12	196203	2650	28dpci	Neutrophils
H429_F17	108581	3859	28dpci	Macrophages
H429_C22	225008	4452	28dpci	Macrophages
H429_H8	159803	2697	28dpci	Neutrophils
H429_E22	173267	3954	28dpci	Epicardial Cells
H429_M18	222982	3051	28dpci	Endo/EC 1
H429_C17	181729	3216	28dpci	Endo/EC 1
H429_J7	22134	1547	28dpci	microRNA Enriched
H429_K3	217668	3525	28dpci	Endo/EC 1
H429_H20	195213	2929	28dpci	Endo/EC 1
H429_E13	69577	3008	28dpci	Epicardial Cells
H429_J22	226839	4654	28dpci	Erthrocytes
H429_C16	159431	3004	28dpci	Neutrophils
H429_E6	169180	2739	28dpci	Neutrophils
H430_I24	248954	4482	28dpci	Endo/EC 1
H430_F16	254542	3688	28dpci	Endo/EC 1
H430_P10	172420	2805	28dpci	Endo/EC 1
H430_A5	263229	3792	28dpci	Endo/EC 1
H430_F24	74840	1994	28dpci	microRNA Enriched
H430_D16	267253	5115	28dpci	Platelets
H430_F23	188513	3628	28dpci	Endo/EC 2
H430_K11	241520	4389	28dpci	Endo/EC 1
H430_A18	144460	2893	28dpci	Sub-epicardial-EC-like
H430_O22	267438	3919	28dpci	Endo/EC 2
H430_I10	83509	4716	28dpci	Erthrocytes
H430_A10	355058	5620	28dpci	Erthrocytes
H430_C17	130908	3488	28dpci	Endo/EC 1
H430_G22	104693	2006	28dpci	microRNA Enriched
H430_K22	10330	375	28dpci	microRNA Enriched
H430_I12	196797	2823	28dpci	Endo/EC 2
H430_K3	214356	4083	28dpci	Endo/EC 1
H430_L8	72705	2564	28dpci	Endo/EC 2
H430_B10	223690	3239	28dpci	Endo/EC 1
H430_A17	31454	410	28dpci	microRNA Enriched
H430_H19	79231	2204	28dpci	microRNA Enriched
H430_D13	192548	3710	28dpci	Platelets
H430_I19	208645	3335	28dpci	Endo/EC 1
H430_B18	215961	4151	28dpci	Endo/EC 1
H430_K18	80899	2844	28dpci	Erthrocytes
H430_K16	252876	2922	28dpci	Neutrophils
H430_D19	154999	5326	28dpci	Epicardial Cells
H430_K17	56330	1541	28dpci	Endo/EC 2
H430_H18	289096	4428	28dpci	Endo/EC 1
H430_G14	214689	3196	28dpci	Endo/EC 2
H430_K13	203301	2674	28dpci	Epicardial Cells
H430_O2	168247	4295	28dpci	Epicardial Cells
H430_F20	133754	2365	28dpci	Endo/EC 2
H430_E18	230944	4352	28dpci	Endo/EC 1
H430_E15	214639	4246	28dpci	Endo/EC 1
H430_C18	192212	3122	28dpci	Endo/EC 1
H430_I3	232572	2719	28dpci	Endo/EC 1
H430_O12	191503	3703	28dpci	Myocyte-like
H430_G5	177286	1847	28dpci	Endo/EC 2
H430_E21	232724	2519	28dpci	Endo/EC 1
H430_B12	237031	3466	28dpci	Endo/EC 1
H430_G4	294010	5578	28dpci	Erthrocytes
H430_A21	169654	2551	28dpci	Endo/EC 1
H430_O11	206658	3206	28dpci	Endo/EC 2
H430_B2	234720	5681	28dpci	Erthrocytes
H430_J7	186652	3122	28dpci	Myocyte-like
H430_H5	244745	4066	28dpci	Endo/EC 1
H430_C24	71923	2376	28dpci	Endo/EC 2
H430_K7	314165	5879	28dpci	Erthrocytes
H430_B4	216737	4103	28dpci	Endo/EC 1
H430_K20	9720	437	28dpci	microRNA Enriched
H430_G10	250712	3685	28dpci	Myocyte-like
H430_H13	81398	2055	28dpci	microRNA Enriched
H430_I21	173696	4055	28dpci	Epicardial Cells
H430_H14	67873	1471	28dpci	Endo/EC 2
H430_J4	73678	1382	28dpci	Endo/EC 2
H430_O14	202207	2614	28dpci	Myocyte-like
H430_H23	297461	3424	28dpci	Endo/EC 1
H430_J12	114159	3001	28dpci	Endo/EC 1
H430_A2	220690	4402	28dpci	Endo/EC 1
H430_H16	218915	3186	28dpci	Myocyte-like
H430_L1	63940	1530	28dpci	Endo/EC 2
H430_D3	261116	3144	28dpci	Neutrophils
H430_B19	117800	2085	28dpci	Endo/EC 2
H430_B3	229034	4508	28dpci	Endo/EC 1
H430_N1	6293	364	28dpci	microRNA Enriched
H430_C12	345527	5169	28dpci	Cardiomyocytes
H430_N3	55005	1405	28dpci	microRNA Enriched
H430_G9	239676	3473	28dpci	Endo/EC 1
H430_P20	195300	4648	28dpci	Epicardial Cells
H430_O21	245207	3072	28dpci	Endo/EC 1
H430_P14	220428	3722	28dpci	Endo/EC 1
H430_N24	165284	2093	28dpci	Endo/EC 2
H430_M3	257446	1319	28dpci	Cardiomyocytes
H430_J18	38818	1950	28dpci	Neutrophils
H430_J9	166309	2679	28dpci	Neutrophils
H430_G19	147765	2504	28dpci	Endo/EC 1
H430_K14	232798	2673	28dpci	Endo/EC 1
H430_D23	162729	3200	28dpci	Endo/EC 1
H430_C6	198535	3499	28dpci	Endo/EC 1
H430_F3	126961	2900	28dpci	Sub-epicardial-EC-like
H430_B7	195774	3365	28dpci	Endo/EC 1
H430_D22	212897	4679	28dpci	Endo/EC 1
H430_H7	225491	3622	28dpci	Endo/EC 2
H430_G17	227805	4176	28dpci	Endo/EC 1
H430_J19	178974	3195	28dpci	Endo/EC 1
H430_G21	200908	4039	28dpci	Macrophages
H430_F7	238855	2695	28dpci	Neutrophils
H430_D24	219630	3913	28dpci	Endo/EC 1
H430_L13	198510	3941	28dpci	Endo/EC 1
H430_L10	159067	2269	28dpci	Sub-epicardial ECs
H430_G1	58833	1380	28dpci	Endo/EC 2
H430_I4	18724	1476	28dpci	microRNA Enriched
H430_H17	209405	3064	28dpci	Endo/EC 2
H430_L22	62437	1696	28dpci	Endo/EC 2
H430_K8	220181	4262	28dpci	Endo/EC 1
H430_I17	168250	3281	28dpci	Endo/EC 1
H430_H11	193713	2577	28dpci	Neutrophils
H430_D2	141736	2719	28dpci	Neutrophils
H430_K12	234977	3708	28dpci	Endo/EC 1
H430_M12	249715	3834	28dpci	Myocyte-like
H430_E14	243226	3745	28dpci	Myocyte-like
H430_A9	180184	2879	28dpci	Endo/EC 2
H430_I6	163746	4638	28dpci	Endo/EC 1
H430_K4	230441	4081	28dpci	Endo/EC 1
H430_F13	329476	6200	28dpci	Erthrocytes
H430_L23	213808	3387	28dpci	Endo/EC 2
H430_C1	294756	4773	28dpci	Myocyte-like
H430_H10	45365	1297	28dpci	microRNA Enriched
H430_B11	100377	2226	28dpci	Endo/EC 2
H430_N8	51801	1429	28dpci	microRNA Enriched
H430_D4	210330	4132	28dpci	Endo/EC 1
H430_L9	161246	3829	28dpci	Endo/EC 1
H430_M16	238855	3409	28dpci	Sub-epicardial ECs
H430_D9	261389	3891	28dpci	Endo/EC 1
H430_H15	302458	5367	28dpci	Neutrophils
H430_M24	465149	5671	28dpci	Erthrocytes
H430_J24	256691	3254	28dpci	Endo/EC 2
H430_J23	227306	3381	28dpci	Endo/EC 1
H430_C19	163484	4512	28dpci	Sub-epicardial ECs
H430_G16	254364	3274	28dpci	Endo/EC 2
H430_K21	193201	4268	28dpci	Endo/EC 1
H430_L24	265632	4165	28dpci	Myocyte-like
H430_M17	61113	1697	28dpci	microRNA Enriched
H430_E19	236380	1688	28dpci	microRNA Enriched
H430_B16	146897	4698	28dpci	Endo/EC 1
H430_H2	198912	3404	28dpci	Myocyte-like
H430_O9	59333	1568	28dpci	microRNA Enriched
H430_J1	189201	3525	28dpci	Epicardial Cells
H430_E9	250409	2568	28dpci	Myocyte-like
H430_L15	108264	2990	28dpci	Endo/EC 1
H430_E22	278294	3467	28dpci	Myocyte-like
H430_M9	38488	1768	28dpci	microRNA Enriched
H430_E11	229428	2771	28dpci	Endo/EC 1
H430_H1	271643	3734	28dpci	Endo/EC 1
H430_J15	69959	1903	28dpci	Endo/EC 2
H430_A1	272298	5680	28dpci	Epicardial Cells
H430_E1	284918	3630	28dpci	Myocyte-like
H430_A24	286485	3646	28dpci	Endo/EC 1
H430_K24	12541	2784	28dpci	Endo/EC 1
H430_K2	105211	4366	28dpci	Sub-epicardial-EC-like
H430_I8	165640	3992	28dpci	Neutrophils
H430_E16	301750	3869	28dpci	Endo/EC 1
H430_G18	195271	4675	28dpci	Endo/EC 1
H430_C2	108207	2469	28dpci	Endo/EC 2
H430_I13	82389	1405	28dpci	Platelets
H430_B6	195592	3540	28dpci	Endo/EC 1
H430_O19	248731	2933	28dpci	Myocyte-like
H430_C16	262799	3633	28dpci	Endo/EC 1
H430_N19	160495	2443	28dpci	Neutrophils
H430_A14	235002	3975	28dpci	Endo/EC 1
H430_G20	117577	3786	28dpci	Epicardial Cells
H430_D10	213307	3246	28dpci	Endo/EC 1
H430_M15	244781	3271	28dpci	Endo/EC 2
H430_C13	165029	2418	28dpci	Endo/EC 2
H430_O7	166315	3245	28dpci	Endo/EC 1
H430_B8	118480	3937	28dpci	Endo/EC 1
H430_D14	187690	3574	28dpci	Myocyte-like
H430_C15	223349	3184	28dpci	Endo/EC 1
H430_B21	229672	2048	28dpci	Fibroblast-like
H430_F11	265490	3273	28dpci	Sub-epicardial ECs
H430_D7	196925	3884	28dpci	Neutrophils
H430_I14	138970	3356	28dpci	Neutrophils
H430_B23	264208	4114	28dpci	Neutrophils
H430_K6	46188	1200	28dpci	Cardiomyocytes
H430_F10	97632	1981	28dpci	Endo/EC 2
H430_F4	185787	3428	28dpci	Myocyte-like
H430_B22	203910	3423	28dpci	Myocyte-like
H430_A13	218166	3554	28dpci	Endo/EC 1
H430_M14	92347	1638	28dpci	microRNA Enriched
H430_P11	201800	3175	28dpci	Endo/EC 1
H430_L17	105974	2725	28dpci	Endo/EC 1
H430_D20	155090	2746	28dpci	Endo/EC 1
H430_B20	241502	2993	28dpci	Endo/EC 1
H430_F5	217648	2667	28dpci	Endo/EC 1
H430_H8	197076	4262	28dpci	Endo/EC 1
H430_L21	187953	2934	28dpci	Endo/EC 1
H430_G7	250973	3190	28dpci	Endo/EC 2
H430_H21	14660	472	28dpci	microRNA Enriched
H430_J14	181923	3234	28dpci	Myocyte-like
H430_D21	206694	4577	28dpci	Endo/EC 1
H430_C11	157048	4224	28dpci	Endo/EC 1
H430_I23	226608	3827	28dpci	Endo/EC 1
H430_J5	188344	4680	28dpci	Macrophages
H430_H3	241594	3218	28dpci	B Cells
H430_I20	36764	1364	28dpci	microRNA Enriched
H430_J22	247519	2276	28dpci	B Cells
H430_E8	170999	3172	28dpci	Myocyte-like
H430_M11	309096	3225	28dpci	Endo/EC 2
H430_M22	276285	3234	28dpci	Endo/EC 1
H430_C14	73979	1935	28dpci	Endo/EC 2
H430_G6	207346	4105	28dpci	Sub-epicardial ECs
H430_E5	221448	2973	28dpci	Endo/EC 1
H430_H22	183564	2771	28dpci	Neutrophils
H430_C5	246546	3673	28dpci	Neutrophils
H430_H9	196558	4516	28dpci	Epicardial Cells
H430_F17	45417	1524	28dpci	microRNA Enriched
H430_C9	208714	3812	28dpci	Myocyte-like
H430_L19	11529	342	28dpci	Cardiomyocytes
H430_D8	174774	2283	28dpci	B Cells
H430_F9	194731	4147	28dpci	Myocyte-like
H430_A22	245989	3827	28dpci	Endo/EC 1
H430_G23	312668	3456	28dpci	Endo/EC 1
H430_E20	126499	3022	28dpci	Endo/EC 1
H430_G3	282325	3279	28dpci	Endo/EC 1
H430_N11	228462	3617	28dpci	Endo/EC 1
H430_F8	114939	4148	28dpci	Epicardial Cells
H430_E23	99606	2253	28dpci	microRNA Enriched
H430_A20	193814	2855	28dpci	Endo/EC 1
H430_D17	164054	3336	28dpci	Endo/EC 1
H430_L6	114250	2001	28dpci	B Cells
H430_N10	221119	4232	28dpci	Endo/EC 1
H430_F2	43383	1190	28dpci	microRNA Enriched
H430_O13	214331	3259	28dpci	Endo/EC 1
H430_L16	142825	2340	28dpci	Endo/EC 2
H430_K23	75748	1854	28dpci	Myocyte-like
H430_B15	119173	3545	28dpci	Endo/EC 1
H430_I9	202713	3267	28dpci	Endo/EC 1
H430_E2	274151	3822	28dpci	Endo/EC 1
H430_D6	220781	3718	28dpci	Endo/EC 1
H430_H12	153888	2060	28dpci	Endo/EC 1
H430_F12	283053	2983	28dpci	Endo/EC 2
H430_L7	93714	2911	28dpci	Endo/EC 1
H430_L20	10007	373	28dpci	microRNA Enriched
H430_G15	161745	3426	28dpci	Neutrophils
H430_B14	5162	1047	28dpci	Erthrocytes
H430_G2	195967	3295	28dpci	Endo/EC 1
H430_F6	106745	3417	28dpci	Endo/EC 1
H430_G24	227043	4142	28dpci	Endo/EC 1
H430_P4	225719	3329	28dpci	Endo/EC 1
H430_M7	261895	3309	28dpci	Endo/EC 1
H430_J13	170978	3060	28dpci	Endo/EC 1
H430_N16	185110	4191	28dpci	Endo/EC 1
H430_E12	266301	4033	28dpci	Endo/EC 1
H430_I7	137883	2755	28dpci	Mast Cells
H430_N9	220573	4469	28dpci	Endo/EC 1
H430_N23	242353	3590	28dpci	Endo/EC 1
H430_C10	153556	3527	28dpci	Epicardial Cells
H430_J16	150186	3399	28dpci	Endo/EC 1
H430_L5	66238	2134	28dpci	Endo/EC 2
H430_N15	220805	3326	28dpci	Endo/EC 1
H431_C18	198247	3082	sham	Endo/EC 1
H431_E21	195603	2857	sham	Endo/EC 1
H431_H15	190744	3696	sham	Endo/EC 1
H431_C12	257411	3483	sham	Sub-epicardial ECs
H431_E6	206483	2767	sham	Erthrocytes
H431_F7	189229	2810	sham	Neutrophils
H431_J18	148985	2468	sham	Neutrophils
H431_H9	164185	3117	sham	Macrophages
H431_N15	172312	3015	sham	Macrophages
H431_E23	227387	3183	sham	Endo/EC 2
H431_G22	223039	3569	sham	B Cells
H431_L12	85829	2035	sham	Endo/EC 2
H431_L2	57152	1700	sham	Mast Cells
H431_H19	228984	3555	sham	Macrophages
H431_A24	191416	4550	sham	Sub-epicardial-EC-like
H431_F19	137974	2217	sham	Myocyte-like
H431_A23	174596	2359	sham	Platelets
H431_D21	247708	3390	sham	Macrophages
H431_D12	277137	5564	sham	Erthrocytes
H431_C7	192381	2681	sham	Macrophages
H431_C13	213647	2618	sham	B Cells
H431_C22	223558	3351	sham	Endo/EC 1
H431_E3	141340	2676	sham	Endo/EC 1
H431_H24	316762	4717	sham	Erthrocytes
H431_B23	182616	2956	sham	Sub-epicardial ECs
H431_D18	143597	2346	sham	Endo/EC 2
H431_E16	216182	3419	sham	Macrophages
H431_M3	41508	1214	sham	microRNA Enriched
H431_L13	166141	2835	sham	Endo/EC 1
H431_A17	190548	4126	sham	Erthrocytes
H431_I10	131936	2644	sham	Endo/EC 1
H431_L20	171074	2813	sham	Endo/EC 1
H431_C10	230768	3565	sham	Sub-epicardial ECs
H431_B9	283983	4161	sham	Erthrocytes
H431_C24	220868	2724	sham	Myocyte-like
H431_B11	182113	2420	sham	Platelets
H431_J22	239574	4650	sham	Erthrocytes
H431_E9	222373	2850	sham	Endo/EC 2
H431_L18	136843	2309	sham	Endo/EC 1
H431_K8	174451	3182	sham	Myocyte-like
H431_B5	252418	4653	sham	Erthrocytes
H431_K12	188504	2540	sham	Neutrophils
H431_B8	242111	3991	sham	Erthrocytes
H431_D6	181939	2535	sham	Neutrophils
H431_H13	183932	3733	sham	Myocyte-like
H431_P19	155656	2123	sham	Platelets
H431_N2	172112	2855	sham	Neutrophils
H431_F2	110630	3248	sham	Macrophages
H431_E7	228808	2988	sham	Myocyte-like
H431_N13	143367	1495	sham	Platelets
H431_D10	249031	4484	sham	Erthrocytes
H431_H21	272230	5057	sham	Erthrocytes
H431_G5	162968	3360	sham	Myocyte-like
H431_C11	251242	3384	sham	Sub-epicardial ECs
H431_A20	170917	3007	sham	Endo/EC 1
H431_K20	208251	3975	sham	Macrophages
H431_J24	185559	2916	sham	Sub-epicardial ECs
H431_A12	229662	3739	sham	Erthrocytes
H431_E18	179995	3267	sham	Sub-epicardial ECs
H431_O2	102466	1815	sham	Endo/EC 2
H431_P10	109861	2579	sham	Myocyte-like
H431_J19	169845	2877	sham	Myocyte-like
H431_J4	155279	2345	sham	Neutrophils
H431_C3	41455	1072	sham	microRNA Enriched
H431_H22	137189	3845	sham	Sub-epicardial-EC-like
H431_E10	201596	2999	sham	Neutrophils
H431_P7	111977	2511	sham	Endo/EC 2
H431_I17	124977	1946	sham	Platelets
H431_G6	34787	1178	sham	microRNA Enriched
H431_G13	225161	3225	sham	Endo/EC 1
H431_N6	185909	2097	sham	Platelets
H431_I8	65624	3911	sham	Erthrocytes
H431_E4	77476	1547	sham	Myocyte-like
H431_J15	156185	2214	sham	Platelets
H431_I4	196347	2311	sham	Platelets
H431_M20	113945	2786	sham	Platelets
H431_E19	216768	2784	sham	Fibroblast-like
H431_I18	163042	2341	sham	Endo/EC 2
H431_A9	189496	2912	sham	Erthrocytes
H431_C16	325959	4513	sham	Erthrocytes
H431_F14	217016	3593	sham	Endo/EC 1
H431_H12	227309	3409	sham	Neutrophils
H431_O17	82078	2134	sham	Endo/EC 1
H431_L22	284078	4786	sham	Erthrocytes
H431_O21	151304	2146	sham	Platelets
H431_G18	106958	2608	sham	Sub-epicardial ECs
H431_F22	233007	3335	sham	Endo/EC 2
H431_G17	205440	4864	sham	Erthrocytes
H431_I23	178748	2781	sham	Endo/EC 1
H431_F10	222863	2707	sham	Endo/EC 2
H431_O22	215971	2894	sham	Sub-epicardial ECs
H431_A13	289526	4854	sham	Erthrocytes
H431_F24	33043	2107	sham	microRNA Enriched
H431_N3	62235	3687	sham	Endo/EC 1
H431_H6	211098	5343	sham	Erthrocytes
H431_F5	192399	2681	sham	Myocyte-like
H431_N14	118622	1961	sham	Erthrocytes
H431_B18	79612	1642	sham	Sub-epicardial ECs
H431_A22	32716	542	sham	Cardiomyocytes
H431_D19	214663	2891	sham	Neutrophils
H431_N22	196214	2185	sham	B Cells
H431_M2	109580	2360	sham	Endo/EC 2
H431_B17	201735	3123	sham	Sub-epicardial ECs
H431_K1	182453	3354	sham	Endo/EC 1
H431_D15	216738	3654	sham	T Cells
H431_D7	173358	2476	sham	Endo/EC 1
H431_L15	63083	2417	sham	Endo/EC 2
H431_O1	21934	722	sham	microRNA Enriched
H431_O24	195057	3240	sham	Endo/EC 1
H431_B3	191732	3696	sham	Endo/EC 1
H431_N7	177148	2729	sham	Sub-epicardial ECs
H431_L19	62185	1578	sham	Endo/EC 2
H431_D5	196188	3119	sham	Endo/EC 2
H431_F8	116727	2447	sham	Endo/EC 1
H431_A11	179841	3805	sham	Epicardial Cells
H431_H17	16405	489	sham	microRNA Enriched
H431_F13	182322	2617	sham	Myocyte-like
H431_L14	271946	3900	sham	Erthrocytes
H431_B19	17477	439	sham	Cardiomyocytes
H431_M21	157497	2154	sham	Endo/EC 2
H431_O11	52092	1804	sham	Endo/EC 2
H431_I24	168146	2025	sham	B Cells
H431_K22	194940	2738	sham	Endo/EC 1
H431_I20	52383	1499	sham	Endo/EC 2
H431_J7	192156	3048	sham	Endo/EC 2
H431_B4	279387	3895	sham	Erthrocytes
H431_K17	263854	2716	sham	Endo/EC 2
H431_O3	204314	2734	sham	Sub-epicardial ECs
H431_B20	236920	4697	sham	Erthrocytes
H431_B16	98147	1915	sham	Myocyte-like
H431_I3	186678	3148	sham	Sub-epicardial ECs
H431_M14	214107	2812	sham	Myocyte-like
H431_P22	142770	4761	sham	Erthrocytes
H431_F15	145290	2430	sham	Endo/EC 1
H431_N18	139966	1919	sham	Platelets
H431_K23	164633	3735	sham	Endo/EC 1
H431_G7	142314	3403	sham	Endo/EC 1
H431_A6	185517	2571	sham	B Cells
H431_E11	237663	2659	sham	Platelets
H431_L24	178229	2797	sham	Endo/EC 1
H431_K7	167820	2873	sham	Endo/EC 2
H431_I22	126679	2793	sham	Endo/EC 1
H431_E12	222384	3361	sham	Myocyte-like
H431_J23	78844	1351	sham	microRNA Enriched
H431_E8	198668	3400	sham	Endo/EC 1
H431_A16	198543	2939	sham	Endo/EC 1
H431_A7	261471	5076	sham	Erthrocytes
H431_N19	53619	1374	sham	Platelets
H431_L10	162750	3744	sham	Myocyte-like
H431_A4	61207	1631	sham	microRNA Enriched
H431_A3	215798	3255	sham	Endo/EC 2
H431_H14	153105	3221	sham	Endo/EC 1
H431_F12	181792	2893	sham	Endo/EC 1
H431_K4	102652	2708	sham	Endo/EC 2
H431_N1	249146	2383	sham	B Cells
H431_M19	157881	2302	sham	Endo/EC 2
H431_L23	195004	2616	sham	Endo/EC 1
H431_O15	187969	3493	sham	Macrophages
H431_O16	94003	1916	sham	Myocyte-like
H431_H3	207710	2954	sham	Fibroblast-like
H431_K24	339378	5708	sham	Erthrocytes
H431_O14	149775	2346	sham	Sub-epicardial ECs
H431_J5	196786	3318	sham	Endo/EC 1
H431_F23	249983	5346	sham	Erthrocytes
H431_D20	162767	2958	sham	Endo/EC 1
H431_N20	206101	3164	sham	Sub-epicardial ECs
H431_C19	215457	3169	sham	Neutrophils
H431_C2	162912	3167	sham	Epicardial Cells
H431_P11	166447	3184	sham	Erthrocytes
H431_M8	143220	2121	sham	Endo/EC 2
H431_L9	156735	2374	sham	Mast Cells
H431_L5	159832	2635	sham	Mast Cells
H431_F4	120229	1953	sham	Myocyte-like
H431_K14	103170	2233	sham	Endo/EC 1
H431_D23	122024	2620	sham	Mast Cells
H431_A14	150573	2855	sham	Endo/EC 1
H431_J13	82776	1513	sham	Platelets
H431_I11	158854	3466	sham	Endo/EC 1
H431_J21	233033	4400	sham	Erthrocytes
H431_F18	130914	3684	sham	Erthrocytes
H431_M13	188235	2997	sham	Endo/EC 1
H431_L4	157346	2170	sham	Endo/EC 2
H431_M10	233896	4499	sham	T Cells
H431_C9	57195	1758	sham	microRNA Enriched
H431_E20	201572	3211	sham	Neutrophils
H431_K21	221721	2811	sham	Endo/EC 2
H431_H7	195739	3275	sham	Myocyte-like
H431_F17	54661	2953	sham	Myocyte-like
H431_M16	225383	2828	sham	Myocyte-like
H431_H5	190611	3909	sham	Endo/EC 1
H431_D8	123542	2585	sham	Macrophages
H431_L1	211344	2603	sham	Endo/EC 2
H431_K5	176978	1980	sham	Platelets
H431_F1	95090	2555	sham	Endo/EC 1
H431_K2	164968	2454	sham	Myocyte-like
H431_C17	78704	2167	sham	Myocyte-like
H431_L7	81669	2274	sham	Macrophages
H431_I5	33117	1061	sham	Sub-epicardial ECs
H431_G1	278473	3866	sham	Erthrocytes
H431_P21	131348	2007	sham	Platelets
H431_J9	117513	2676	sham	Myocyte-like
H431_P14	124972	3074	sham	Endo/EC 1
H431_H11	107285	2140	sham	Endo/EC 2
H431_I1	129527	2704	sham	Endo/EC 2
H431_M24	232643	4228	sham	Erthrocytes
H431_M23	178339	1663	sham	Endo/EC 2
H431_D16	220195	4784	sham	Erthrocytes
H431_K9	164112	2393	sham	Endo/EC 1
H431_M12	76120	1571	sham	microRNA Enriched
H431_D11	184352	2391	sham	Endo/EC 2
H431_N5	46568	1542	sham	microRNA Enriched
H431_G19	197676	3094	sham	Endo/EC 2
H431_D1	209768	2996	sham	Endo/EC 1
H431_J20	160404	2797	sham	Endo/EC 1
H431_C1	197276	2913	sham	Endo/EC 1
H431_P17	69100	1931	sham	B Cells
H431_I19	170390	2786	sham	Endo/EC 2
H431_E1	205673	2842	sham	Endo/EC 1
H431_K11	230038	2806	sham	Endo/EC 1
H431_M22	165713	3153	sham	Endo/EC 2
H431_N24	192300	2512	sham	Endo/EC 1
H431_I12	218930	4792	sham	Erthrocytes
H431_E2	199320	4353	sham	Erthrocytes
H431_G15	158481	3511	sham	Myocyte-like
H431_L21	169237	2954	sham	Myocyte-like
H431_I14	155856	2694	sham	Endo/EC 2
H431_M15	240864	3136	sham	Endo/EC 2
H431_E13	174671	2317	sham	Platelets
H431_P3	227848	2871	sham	Endo/EC 1
H431_G10	155103	2918	sham	Endo/EC 1
H431_G20	136905	3855	sham	Endo/EC 1
H431_M11	262657	5557	sham	Erthrocytes
H431_L8	185556	2530	sham	Platelets
H431_M9	239888	3470	sham	Endo/EC 1
H431_K15	199125	2521	sham	Endo/EC 2
H431_P18	101564	2424	sham	Myocyte-like
H431_E5	245743	2997	sham	Fibroblast-like
H431_F11	262353	4830	sham	Erthrocytes
H431_A10	184377	2197	sham	B Cells
H431_G16	88769	2103	sham	Endo/EC 2
H431_N16	106177	2361	sham	Endo/EC 2
H431_N21	296773	3519	sham	Erthrocytes
H431_K13	7450	331	sham	microRNA Enriched
H431_G24	251577	4096	sham	Myocyte-like
H431_P15	189951	4425	sham	Erthrocytes
H431_O4	67919	1751	sham	Endo/EC 2
H431_B1	197729	3239	sham	Endo/EC 1
H431_C8	208925	3411	sham	Myocyte-like
H431_E24	125912	2198	sham	Sub-epicardial ECs
H431_D24	99073	2414	sham	Endo/EC 2
H431_B22	167246	3059	sham	Neutrophils
H431_O9	191132	3275	sham	Macrophages
H431_A19	214294	3800	sham	Macrophages
H431_K3	28774	912	sham	microRNA Enriched
H431_C14	166641	3621	sham	Macrophages
H431_I2	127808	2083	sham	Endo/EC 2
H431_H23	203054	2595	sham	Platelets
H431_P12	135410	2852	sham	Endo/EC 1
H431_H8	193329	3346	sham	Myocyte-like
H431_G11	202126	3392	sham	Endo/EC 1
H431_I16	156525	2963	sham	Myocyte-like
H431_F21	167588	3801	sham	Epicardial Cells
H431_F9	77892	2039	sham	microRNA Enriched
H431_J12	123758	2583	sham	Neutrophils
H431_O8	152720	2911	sham	Myocyte-like
H431_L17	122009	2530	sham	Endo/EC 2
H431_J17	134484	2942	sham	Endo/EC 2
H431_H18	169802	3164	sham	Macrophages
H431_J8	113920	1933	sham	Platelets
H431_D13	234175	3023	sham	Erthrocytes
H431_L3	174827	2551	sham	Myocyte-like
H431_H2	159710	3489	sham	Endo/EC 1
H431_A8	153853	3147	sham	T Cells
H431_A1	161317	2692	sham	Sub-epicardial ECs
H431_G23	72195	2984	sham	Endo/EC 2
H431_D4	232061	3822	sham	Erthrocytes
H431_K16	230810	2892	sham	Myocyte-like
H431_D17	179928	2917	sham	Myocyte-like
H431_P9	141968	2699	sham	Endo/EC 1
H431_N4	265151	3995	sham	Erthrocytes
H431_H20	190524	3526	sham	Endo/EC 1
H431_I15	52198	1418	sham	Endo/EC 2
H431_G2	116877	3180	sham	Macrophages
H431_B24	163142	4138	sham	Sub-epicardial-EC-like
H431_O10	176451	2661	sham	Fibroblast-like
H431_M1	347339	4233	sham	Erthrocytes
H431_O20	210975	5032	sham	Erthrocytes
H431_J1	90408	1690	sham	Endo/EC 2
H431_P13	158510	2641	sham	Endo/EC 1
H431_B2	33744	1194	sham	microRNA Enriched
H431_B15	130066	2258	sham	Platelets
H431_G12	178315	2440	sham	Platelets
H431_N23	190373	3287	sham	Sub-epicardial ECs
H431_I7	64027	1796	sham	Endo/EC 2
H431_A18	75375	2088	sham	Myocyte-like
H431_J3	55487	2876	sham	Endo/EC 1
H431_N10	192023	2223	sham	Platelets
H431_J16	79306	1940	sham	Endo/EC 1
H431_B10	74145	1718	sham	Myocyte-like
H431_F6	97557	2932	sham	Endo/EC 1
H431_B7	215946	3183	sham	Endo/EC 2
H431_C5	231055	3346	sham	Myocyte-like
H431_E14	245253	4164	sham	Endo/EC 1
H431_I6	186249	3908	sham	Erthrocytes
H431_H4	144477	2505	sham	Endo/EC 2
H431_C23	234411	3387	sham	Endo/EC 1
H431_K19	225283	2944	sham	Endo/EC 2
H431_O6	181638	3277	sham	Macrophages
H431_O12	158241	2902	sham	Macrophages
H431_P2	110989	2250	sham	Endo/EC 2
H431_E15	235783	3011	sham	Endo/EC 1
H431_C15	29656	1760	sham	microRNA Enriched
H431_O13	131017	3473	sham	Endo/EC 1
H431_P16	130352	3077	sham	Macrophages
H431_O19	226016	3163	sham	Myocyte-like
H431_O7	251992	3994	sham	Erthrocytes
H431_A2	180459	2897	sham	Myocyte-like
H431_E17	177444	2065	sham	Sub-epicardial ECs
H431_I21	170873	2560	sham	Sub-epicardial ECs
H431_G14	22571	1077	sham	microRNA Enriched
H431_M17	198937	2992	sham	Myocyte-like
H431_J14	167863	3391	sham	Erthrocytes
H431_G8	172270	4085	sham	Macrophages
H431_N12	223841	2923	sham	Myocyte-like
H431_K6	203315	4321	sham	Erthrocytes
H431_I13	88940	1482	sham	Myocyte-like
H431_K10	222678	3103	sham	Myocyte-like
H431_H16	139932	3513	sham	Sub-epicardial-EC-like
H431_N17	192434	2458	sham	Endo/EC 2
H431_C21	299985	4931	sham	Erthrocytes
H431_D22	213609	3315	sham	Macrophages
H431_B21	230657	4524	sham	Erthrocytes
H431_G4	228821	3583	sham	Endo/EC 1
H431_P1	203116	2126	sham	B Cells
H431_J6	111828	3180	sham	Macrophages
H431_A21	121595	4348	sham	Sub-epicardial-EC-like
H431_D14	161922	2115	sham	Platelets
H431_H1	164800	2511	sham	Platelets
H431_G21	200591	3264	sham	Myocyte-like
H431_L6	140177	2422	sham	Endo/EC 1
H431_F16	184045	2678	sham	Endo/EC 2
H431_M4	229652	2874	sham	Neutrophils
H431_N8	181508	2705	sham	Myocyte-like
H431_B6	191253	3296	sham	Myocyte-like
H431_G3	218986	3693	sham	Macrophages
H431_O23	126665	2128	sham	Mast Cells
H431_M5	152353	4626	sham	Sub-epicardial-EC-like
H431_L16	194553	2797	sham	Endo/EC 2
H431_C4	174154	3009	sham	Endo/EC 1
H431_D9	192015	2911	sham	Neutrophils
H431_J2	84828	2559	sham	Endo/EC 1
H431_B14	182564	2388	sham	Platelets
H431_O5	208851	2707	sham	Endo/EC 1
H431_M6	79722	1716	sham	microRNA Enriched
H431_J11	161364	3056	sham	Endo/EC 1
H431_D2	156356	2785	sham	Endo/EC 1
H431_G9	17697	548	sham	microRNA Enriched
H431_N9	109609	2250	sham	Endo/EC 2
H431_L11	267198	3863	sham	Erthrocytes
H431_P20	104225	2750	sham	Endo/EC 1
H431_N11	187279	2870	sham	Myocyte-like
H431_I9	165561	2595	sham	Neutrophils
H431_C20	125364	2435	sham	Erthrocytes
H431_F20	176498	3211	sham	Endo/EC 1
H431_A5	221296	5271	sham	Erthrocytes
H431_P6	95902	2026	sham	Platelets
H431_M7	214788	3666	sham	Macrophages
H431_H10	155535	3815	sham	Macrophages
H431_P8	54409	1760	sham	Myocyte-like
H431_A15	200441	3226	sham	Endo/EC 1
H431_E22	228819	3086	sham	Endo/EC 2
H431_B12	295436	5047	sham	Erthrocytes
H432_B19	181884	3000	sham	Endo/EC 2
H432_I4	130982	2414	sham	Endo/EC 1
H432_H14	81382	2036	sham	Endo/EC 2
H432_A1	180088	2545	sham	Endo/EC 1
H432_O17	108015	1659	sham	Platelets
H432_O16	124302	1706	sham	Platelets
H432_H7	162143	2749	sham	Endo/EC 2
H432_O20	157466	2042	sham	B Cells
H432_L21	32881	2205	sham	Endo/EC 2
H432_H9	167126	2517	sham	Endo/EC 2
H432_N23	217065	2797	sham	T Cells
H432_C3	281188	4324	sham	Erthrocytes
H432_G14	189951	3036	sham	B Cells
H432_I14	83335	2374	sham	Sub-epicardial ECs
H432_M8	188854	2155	sham	B Cells
H432_K6	142095	2659	sham	Sub-epicardial ECs
H432_B13	143782	2732	sham	Endo/EC 1
H432_E14	174916	3369	sham	Endo/EC 1
H432_I21	123742	2380	sham	Endo/EC 2
H432_G1	105940	2802	sham	Endo/EC 1
H432_P17	136292	2771	sham	Endo/EC 1
H432_O13	10913	214	sham	microRNA Enriched
H432_B12	133114	2475	sham	Endo/EC 2
H432_L14	120825	3984	sham	Macrophages
H432_F10	202852	2782	sham	Endo/EC 2
H432_P22	176937	2801	sham	Fibroblast-like
H432_A9	61281	2027	sham	Endo/EC 2
H432_L5	63901	1720	sham	Endo/EC 1
H432_P21	107122	2261	sham	B Cells
H432_G21	38457	1241	sham	microRNA Enriched
H432_P10	26875	1048	sham	Endo/EC 2
H432_G12	171396	2367	sham	Sub-epicardial ECs
H432_P11	64161	2403	sham	microRNA Enriched
H432_M3	216522	2909	sham	Myocyte-like
H432_P19	133879	2566	sham	Endo/EC 2
H432_B15	127309	2871	sham	Myocyte-like
H432_B2	125247	2693	sham	Endo/EC 1
H432_I15	129351	2621	sham	Endo/EC 1
H432_G5	63227	1637	sham	Neutrophils
H432_F18	29931	1152	sham	microRNA Enriched
H432_P9	146839	1367	sham	Endo/EC 2
H432_H6	141093	1916	sham	Endo/EC 1
H432_K9	168208	2570	sham	Myocyte-like
H432_B8	133483	3373	sham	Endo/EC 1
H432_I6	145929	2411	sham	Sub-epicardial ECs
H432_A3	226335	2843	sham	Endo/EC 2
H432_O9	161147	2996	sham	Endo/EC 1
H432_P12	81449	2267	sham	Endo/EC 2
H432_M11	143259	2408	sham	Endo/EC 1
H432_M6	92431	3222	sham	Fibroblast-like
H432_D21	234262	4034	sham	Erthrocytes
H432_M19	156423	2725	sham	Endo/EC 2
H432_A13	168337	3231	sham	Endo/EC 1
H432_F22	99982	2694	sham	Endo/EC 1
H432_L12	192558	2955	sham	Myocyte-like
H432_G4	184518	2747	sham	Myocyte-like
H432_M15	179060	1882	sham	Platelets
H432_B18	106682	2638	sham	Endo/EC 1
H432_G13	248041	2563	sham	T Cells
H432_H12	134462	3637	sham	Erthrocytes
H432_N4	191001	2967	sham	T Cells
H432_B14	85205	2848	sham	Endo/EC 1
H432_G24	198285	2120	sham	Platelets
H432_C24	175705	2828	sham	Myocyte-like
H432_C20	163850	3007	sham	Sub-epicardial ECs
H432_H17	149949	3167	sham	Myocyte-like
H432_N12	155377	2045	sham	Endo/EC 2
H432_J2	34156	2373	sham	Endo/EC 2
H432_A15	197601	2285	sham	Platelets
H432_O21	211815	2091	sham	Sub-epicardial ECs
H432_C9	128307	3016	sham	Macrophages
H432_D5	195938	3990	sham	T Cells
H432_H5	161406	1842	sham	Platelets
H432_I18	173654	2354	sham	Mast Cells
H432_L15	152252	3299	sham	Endo/EC 1
H432_E4	13630	969	sham	microRNA Enriched
H432_A17	106108	2143	sham	Neutrophils
H432_D24	201055	3557	sham	Macrophages
H432_J6	91721	2144	sham	Sub-epicardial ECs
H432_J9	115049	1929	sham	Fibroblast-like
H432_C10	189468	2678	sham	Myocyte-like
H432_L10	149071	2230	sham	Fibroblast-like
H432_P16	164747	2555	sham	Myocyte-like
H432_F23	185412	2814	sham	Endo/EC 1
H432_C16	196296	2711	sham	Endo/EC 2
H432_A19	204130	2772	sham	T Cells
H432_I8	145628	2169	sham	Sub-epicardial ECs
H432_P5	155728	3098	sham	Endo/EC 1
H432_J10	91978	1658	sham	Sub-epicardial ECs
H432_D10	116587	3197	sham	Macrophages
H432_M20	133888	3404	sham	Endo/EC 1
H432_E18	210070	4448	sham	Erthrocytes
H432_N18	128697	2968	sham	Myocyte-like
H432_A18	144484	3651	sham	Sub-epicardial-EC-like
H432_B10	165635	3088	sham	Sub-epicardial ECs
H432_J17	98535	2087	sham	Sub-epicardial ECs
H432_A5	189908	2777	sham	Neutrophils
H432_L23	157397	2284	sham	B Cells
H432_K18	131197	2364	sham	Endo/EC 2
H432_E22	74155	1723	sham	B Cells
H432_O4	167651	3085	sham	Endo/EC 1
H432_O6	131595	2028	sham	B Cells
H432_D4	115390	2127	sham	Sub-epicardial ECs
H432_D8	145394	1950	sham	Platelets
H432_I10	61419	710	sham	microRNA Enriched
H432_F2	77788	1925	sham	Endo/EC 1
H432_E19	197426	2758	sham	Sub-epicardial ECs
H432_M13	216013	1911	sham	Platelets
H432_C14	62941	1622	sham	Endo/EC 2
H432_K5	159815	2327	sham	Endo/EC 2
H432_F6	55869	2161	sham	Endo/EC 2
H432_N13	163749	1355	sham	Endo/EC 2
H432_K2	180242	1854	sham	Platelets
H432_B17	151125	3039	sham	Myocyte-like
H432_L20	130179	2551	sham	Endo/EC 1
H432_O19	174304	2937	sham	Endo/EC 2
H432_K22	185752	2905	sham	Endo/EC 1
H432_L8	15807	1274	sham	microRNA Enriched
H432_C23	198335	2810	sham	Myocyte-like
H432_B20	192806	4385	sham	Erthrocytes
H432_E24	278810	4515	sham	Erthrocytes
H432_L24	183857	2907	sham	Endo/EC 2
H432_K8	67696	1688	sham	Sub-epicardial ECs
H432_I23	82171	1758	sham	Macrophages
H432_F11	172630	1796	sham	Platelets
H432_G8	152089	2968	sham	Endo/EC 1
H432_C1	116604	2884	sham	Sub-epicardial-EC-like
H432_G16	171970	1735	sham	Platelets
H432_J19	147892	2943	sham	Erthrocytes
H432_A4	186128	3382	sham	Macrophages
H432_F8	96295	2227	sham	Fibroblast-like
H432_B9	158725	2878	sham	Mast Cells
H432_E23	241911	3127	sham	Endo/EC 1
H432_M23	191575	4037	sham	Erthrocytes
H432_P14	141514	3184	sham	Sub-epicardial-EC-like
H432_M1	224867	2120	sham	Platelets
H432_D1	111158	1846	sham	Platelets
H432_N11	259350	3553	sham	Erthrocytes
H432_G11	110114	1838	sham	Endo/EC 2
H432_A11	198946	3120	sham	Endo/EC 2
H432_M18	169465	2182	sham	Platelets
H432_C5	131552	2409	sham	Endo/EC 1
H432_J11	156999	2824	sham	Endo/EC 1
H432_F3	194459	3053	sham	Endo/EC 1
H432_P7	192625	2627	sham	Endo/EC 1
H432_L3	133026	2225	sham	Endo/EC 2
H432_O15	174392	1651	sham	microRNA Enriched
H432_A23	133216	2416	sham	Myocyte-like
H432_B1	139378	2065	sham	Platelets
H432_P4	119096	2666	sham	Sub-epicardial ECs
H432_I24	170974	2912	sham	Endo/EC 1
H432_C13	154782	2511	sham	Endo/EC 2
H432_E5	177265	3208	sham	Endo/EC 1
H432_D14	74245	1642	sham	Myocyte-like
H432_M17	103325	1644	sham	Platelets
H432_D19	34082	2289	sham	Endo/EC 1
H432_O22	78374	1257	sham	Platelets
H432_H1	157425	2786	sham	Endo/EC 2
H432_K12	152332	2473	sham	Neutrophils
H432_G3	211241	3206	sham	Endo/EC 1
H432_K10	193885	2010	sham	Platelets
H432_N5	158476	2870	sham	Endo/EC 1
H432_M22	88599	2295	sham	Endo/EC 2
H432_H18	196280	2516	sham	Erthrocytes
H432_K4	124612	3296	sham	Myocyte-like
H432_C7	154465	4431	sham	Erthrocytes
H432_J8	100259	2515	sham	Macrophages
H432_E10	157527	3326	sham	Myocyte-like
H432_C8	171426	2202	sham	Platelets
H432_F13	115888	3160	sham	Endo/EC 1
H432_N6	170037	1804	sham	Platelets
H432_F19	132091	3124	sham	Endo/EC 1
H432_E2	31066	1694	sham	Epicardial Cells
H432_O10	128400	2331	sham	Endo/EC 1
H432_F12	196793	2229	sham	Platelets
H432_A22	157439	2771	sham	Endo/EC 2
H432_D20	179828	4208	sham	Erthrocytes
H432_O7	121146	2378	sham	Myocyte-like
H432_F15	125102	2896	sham	Sub-epicardial ECs
H432_E7	144488	2672	sham	Endo/EC 2
H432_H19	160071	2440	sham	Endo/EC 2
H432_J20	152630	3032	sham	Endo/EC 2
H432_P8	112515	2177	sham	Myocyte-like
H432_M12	185194	2981	sham	Endo/EC 1
H432_E15	165989	3152	sham	Sub-epicardial ECs
H432_C4	174059	3027	sham	Endo/EC 1
H432_O1	20744	845	sham	microRNA Enriched
H432_H3	115886	1824	sham	Fibroblast-like
H432_I20	121304	2660	sham	Endo/EC 1
H432_J5	140459	3165	sham	Endo/EC 1
H432_J16	76127	1856	sham	Fibroblast-like
H432_J4	133715	3077	sham	Macrophages
H432_H20	133251	1993	sham	Platelets
H432_I1	119413	1913	sham	Myocyte-like
H432_B23	155972	3611	sham	Myocyte-like
H432_N16	138815	2520	sham	Myocyte-like
H432_B22	186277	3670	sham	Macrophages
H432_G22	187679	2809	sham	Endo/EC 1
H432_N20	124592	2126	sham	Myocyte-like
H432_P6	155156	2536	sham	Endo/EC 2
H432_M16	221626	3059	sham	Endo/EC 1
H432_M24	34303	1129	sham	microRNA Enriched
H432_E20	192590	2843	sham	T Cells
H432_B3	192898	2848	sham	Endo/EC 1
H432_I16	26041	1040	sham	microRNA Enriched
H432_L6	126062	1857	sham	B Cells
H432_F14	177349	3048	sham	Endo/EC 1
H432_E13	115049	2794	sham	Epicardial Cells
H432_J15	157554	4023	sham	Erthrocytes
H432_G7	160574	3013	sham	Macrophages
H432_A10	107218	2564	sham	Endo/EC 2
H432_M7	185591	2483	sham	Endo/EC 2
H432_H4	82845	1953	sham	Mast Cells
H432_M21	185121	3236	sham	Myocyte-like
H432_H2	110979	2190	sham	Neutrophils
H432_D3	199266	2592	sham	Endo/EC 1
H432_I12	162657	2650	sham	Myocyte-like
H432_N9	104098	2078	sham	Platelets
H432_O12	208991	1999	sham	Endo/EC 2
H432_B7	160048	3506	sham	Epicardial Cells
H432_D22	189661	4739	sham	Endo/EC 1
H432_N15	181302	2727	sham	Endo/EC 2
H432_O5	152503	2452	sham	Endo/EC 1
H432_L19	45165	1333	sham	Platelets
H432_C11	171051	1751	sham	Platelets
H432_O14	71109	1800	sham	Endo/EC 2
H432_P3	183526	3706	sham	Macrophages
H432_J23	158906	2469	sham	Endo/EC 1
H432_H23	202392	3444	sham	Macrophages
H432_J14	73163	2305	sham	Endo/EC 1
H432_P1	134453	2258	sham	Endo/EC 2
H432_O23	26592	838	sham	microRNA Enriched
H432_N7	175158	2820	sham	Endo/EC 1
H432_I17	76206	2142	sham	Endo/EC 1
H432_E8	161708	2690	sham	Endo/EC 2
H432_H11	201181	3687	sham	Erthrocytes
H432_K3	200637	2299	sham	Platelets
H432_P20	161285	3309	sham	Endo/EC 1
H432_D17	12982	503	sham	microRNA Enriched
H432_A6	155259	2103	sham	Platelets
H432_M5	291598	4375	sham	Erthrocytes
H432_H13	216065	3586	sham	Macrophages
H432_L17	109574	2316	sham	Endo/EC 1
H432_O8	184693	2431	sham	Endo/EC 2
H432_K21	181804	2954	sham	Myocyte-like
H432_A8	143235	3013	sham	Macrophages
H432_H21	163510	2517	sham	Endo/EC 2
H432_A20	139287	2567	sham	Endo/EC 2
H432_K24	228542	4885	sham	Endo/EC 1
H432_K23	34035	1073	sham	Platelets
H432_K14	128143	1533	sham	Platelets
H432_C19	191010	4843	sham	Erthrocytes
H432_K1	189023	2035	sham	Platelets
H432_D18	127571	3520	sham	Macrophages
H432_O2	148618	2482	sham	Myocyte-like
H432_K19	137083	1999	sham	B Cells
H432_L11	27421	1057	sham	microRNA Enriched
H432_I19	111349	2215	sham	Endo/EC 2
H432_N2	95524	2459	sham	Endo/EC 2
H432_F5	181887	2511	sham	Myocyte-like
H432_E9	228168	4415	sham	Erthrocytes
H432_L9	152477	2488	sham	Myocyte-like
H432_J7	140547	2304	sham	Endo/EC 2
H432_O11	165564	3019	sham	Endo/EC 1
H432_D9	186914	1839	sham	Platelets
H432_D16	189131	3591	sham	Erthrocytes
H432_J21	144973	3627	sham	Macrophages
H432_E1	208046	3184	sham	Sub-epicardial ECs
H432_L1	216424	3648	sham	Erthrocytes
H432_G6	156074	2722	sham	Endo/EC 1
H432_A2	145771	2783	sham	Endo/EC 1
H432_K17	185642	2070	sham	Platelets
H432_A12	188050	3401	sham	Macrophages
H432_M9	178695	3423	sham	Macrophages
H432_D13	203608	3020	sham	Myocyte-like
H432_J18	73210	1665	sham	Endo/EC 2
H432_B11	129931	3684	sham	Sub-epicardial-EC-like
H432_G20	69664	1833	sham	Endo/EC 2
H432_E12	164063	3022	sham	Endo/EC 1
H432_B24	167153	3288	sham	Endo/EC 1
H432_L4	119190	2334	sham	Endo/EC 1
H432_C2	92729	2253	sham	Endo/EC 1
H432_M10	147426	2757	sham	Macrophages
H432_E21	219414	4007	sham	Erthrocytes
H432_H8	24516	1097	sham	Endo/EC 2
H432_F1	88852	2453	sham	Endo/EC 1
H432_G19	196469	2751	sham	Myocyte-like
H432_G15	125611	1972	sham	B Cells
H432_L2	141113	2541	sham	Endo/EC 1
H432_G2	36882	2156	sham	microRNA Enriched
H432_G23	276350	4320	sham	Erthrocytes
H432_F16	148865	2221	sham	Endo/EC 2
H432_C12	207652	2928	sham	Myocyte-like
H432_L18	151602	3275	sham	Endo/EC 1
H432_I7	137707	2801	sham	Myocyte-like
H432_J13	157137	2673	sham	Endo/EC 1
H432_L22	144499	2886	sham	Endo/EC 1
H432_O18	154154	2836	sham	Endo/EC 2
H432_F20	148178	3681	sham	B Cells
H432_I11	154606	2898	sham	Endo/EC 1
H432_N8	150060	2290	sham	Endo/EC 2
H432_D2	107625	2166	sham	Myocyte-like
H432_A24	202569	3183	sham	Endo/EC 1
H432_M14	171848	2750	sham	Endo/EC 2
H432_B6	133738	3091	sham	Endo/EC 1
H432_N24	73505	1935	sham	microRNA Enriched
H432_P18	152903	1626	sham	Endo/EC 2
H432_H24	212773	2251	sham	Sub-epicardial ECs
H432_J12	35727	1343	sham	microRNA Enriched
H432_K15	147062	1906	sham	Sub-epicardial ECs
H432_G9	57594	1598	sham	Myocyte-like
H432_A16	119032	2246	sham	Endo/EC 1
H432_E16	16373	871	sham	microRNA Enriched
H432_D6	144355	2321	sham	Sub-epicardial ECs
H432_P15	20832	999	sham	microRNA Enriched
H432_F24	188499	2973	sham	Endo/EC 1
H432_L16	138567	2492	sham	B Cells
H432_F9	138172	1553	sham	Platelets
H432_C21	151719	2613	sham	Endo/EC 2
H432_E6	159826	2976	sham	Endo/EC 2
H432_D23	54426	1985	sham	microRNA Enriched
H432_A7	177255	2921	sham	Endo/EC 1
H432_J22	80284	2601	sham	Endo/EC 2
H432_K20	182294	1912	sham	Platelets
H432_C18	157264	3629	sham	Endo/EC 1
H432_D12	104607	1965	sham	Endo/EC 2
H432_I2	81320	1887	sham	Endo/EC 2
H432_E3	177527	3446	sham	Epicardial Cells
H432_H15	130982	2549	sham	Myocyte-like
H432_M4	224283	2019	sham	Platelets
H432_G17	169077	3138	sham	Endo/EC 2
H432_K11	162897	2439	sham	Endo/EC 2
H432_E11	204868	2185	sham	Platelets
H432_G10	68752	1809	sham	microRNA Enriched
H432_P13	121810	2590	sham	Macrophages
H432_K16	191436	2852	sham	Myocyte-like
H432_D15	93488	2468	sham	Endo/EC 2
H432_N10	164956	1264	sham	Myocyte-like
H432_D7	148213	3326	sham	Sub-epicardial-EC-like
H432_D11	152249	3972	sham	Erthrocytes
H432_C17	133460	3479	sham	Endo/EC 1
H432_A21	110759	1759	sham	Platelets
H432_H10	212750	4681	sham	Erthrocytes
H432_K13	234550	2335	sham	Platelets
H432_I3	142616	2841	sham	Endo/EC 1
H432_I22	80805	1458	sham	Endo/EC 2
H432_G18	172002	3511	sham	Fibroblast-like
H432_E17	124410	3502	sham	Endo/EC 1
H432_O3	44029	1296	sham	microRNA Enriched
H432_H22	188049	2451	sham	Endo/EC 1
H432_L7	127139	2088	sham	Platelets
H432_J24	149758	2173	sham	Platelets
H432_C6	159554	2826	sham	Neutrophils
H432_F17	144502	2233	sham	Platelets
H432_C15	165998	2579	sham	Endo/EC 1
H432_A14	142151	3072	sham	Mast Cells
H432_K7	159771	2414	sham	Endo/EC 2
H432_N19	44043	1341	sham	Endo/EC 2
H432_J1	164215	3200	sham	Sub-epicardial ECs
H432_N3	43256	1755	sham	Erthrocytes
H432_I13	167879	1914	sham	Platelets
H432_B4	152468	2997	sham	Myocyte-like
H432_H16	177740	2746	sham	Endo/EC 1
[truncated: 387 more rows]

## Sheet: Fig.3 top markers
Endo/EC 1	B Cells	Platelets	Neutrophils	Macrophages	Endo/EC 2	Myocyte-like	Erthrocytes	microRNA Enriched	Sub-epicardial ECs	Mast Cells	Epicardial Cells	Fibroblast-like	Cardiomyocytes	Sub-epicardial-EC-like	T Cells	Transitioning Cells
cilp2	ighv1.4	GP5	Ngp	C1QC	FAP	AOC1	hbg1	ND6	APOH	ctsh	C4A	DPT	myl7	EGFL6	ctsw	SPON2
sox7	ighx	ANGPT2	X2010109I03Rik	C1QB	Sult2b1	SOST	ACE	miR.427d-T2181355-c17-g7-i1	CFD	ctsl	cfh	OGN	tnni3	NPPC	apnl	PTX3
PTGS2	IGLV5.45	GP1BB	OLFM4	LGALS3BP	hairy1	MYL4	ALAS2	ATP6	PRSS23	CPA3	msmb.1	cd248	MYL3	WNT4	ccl34b.4	TNFAIP6
ACKR3	IGLV8.61	GP9	GIF	C1QA	RBP1	PMP2	SLC10A4	CR388166.2	CETP	Cma2	CLDN6	OLFML3	MYL4	HAS3	TRGV10	CCDC3
KEL	IGHM	SERPINB10	CSF3R	SIGLEC1	SLCO2B1	NEURL1B	TSPO2	miR.425.5p-T2109231-c4-g1-i9	DKK2	CSF1R	EPCAM	LUM	TPM4	WNT9A	Cd3g	SVEP1
PTGS1	CD79B	FBXO2	CXCR1	TREM2	PMP2	RBP1	RHD	ND5	ADGRL4	NDST1	LGALS3	COL6A2	CNN1	igfbp5	KLRF2	ACAN
APOLD1	Ighv3.3	plek	mgc108497	Cxcl10	RARRES1	HSPB1	uchl1	C10orf90	RGS16	RGS13	LRRN4	MFAP4	TNNC1	Cspg5	GZMA	SOX8
TFPI2	Cd22	lrrc32.2	SFTPD	SLC37A2	KIAA1462	MYL3	FECH	DMD	VWA1	il23r	BX005336.2	COL6A3	FHL2	SLC35D3	NKG7	WIF1
gig2k	IGLV1.40	TRPC7	BTN3A3	Cd5l	CEMIP	LYVE1	cpox	Ush2a	ITIH5	Mfsd4a	RETN	FKBP7	MYOM2	VCAN	skap1	SNAI1
FRZB	immununoglobulin	TBXAS1	fbp2	zgc	apcs	FAP	CCNB1	miR.181b-T1967027-c0-g1-i1	GJA1	SRGN	CFI	COL6A1	tnnt2e	MXRA5	TRBC2	MFAP2
PLAT	IGLV3.32	SELP	MMP13	ASAH1	LGI1	LIPH	NMRK2	Tnfrsf22	AQP1	RYR3	UBP1	col6a3	CSRP3	CRABP2	GZMB	RSPO3
C2	IGHV3.16	CD226	CHIA	ACY3	EDN1	PDGFRL	HMBS	LCT	CH25H	ADGRG5	LUM	COL3A1	HSPB1	BMP2	GZMM	MXRA5
pim1	NT5C2	ITGAV	CES5A	CTSS	kank3	C7	UROD	UNC79	bcl6ab	GATA2	EFEMP1	ITIH5	OBSL1	APCDD1	CD3E	GEM
POSTN	S1PR4	CLU	Pglyrp4	BX005082.2	LYVE1	APOLD1	ALAS1	PIKFYVE	Muc2	OAF	C1S	COL11A2	LRRC10	OLFML2A	Cd247	RSPO2
SYT15	IRF4	FERMT2	adam28	CTSD	PPFIBP1	HYAL2	FECH	IKBKAP	CTSK	Ccl19	EPPK1	SERPINF1	Smpx	HS3ST1	TIGIT	COL8A1
HS3ST1	GRAP	GJA4	PGD	GNS	COL18A1	KIAA1462	STEAP3	TPD52L1	C10orf10	NEURL3	CDH1	OMD	MYBPC1	THSD7A	CCL20	UDP.GlcNAc
C11orf96	PPP1R17	ITGA2	GPR141	SLC7A7	C7	TNNC1	CDC20	ITIH4	CPN2	SUSD1	Cldn7	DCN	ldb3a	PTHLH	sult5a1	EMILIN3
SPRY2	BLNK	MAPT	SELENBP1	CTSB	GPRC5B	NPR3	HIST1H2AC	CHRNA5	TSPAN18	SLC45A3	Serpinb5	TAGLN	GPX3	HEY2	CXCR6	RBP4
FGFR2	DNASE2B	TESPA1	COX6B1	tlr21	CCDC80	FOXC2	ADK	EOGT	ADM	LAPTM5	AGXT2	SRPX	LMOD2	THBD	TRDC	PCDH18
PLPP3	LTB	Ecm1	LBR	CNDP2	RAMP2	FGFR2	ALAD	TBC1D16	hlx1	Mrgprh	spaca4l	MFAP5	ldb3a	EMILIN3	CRTAM	FAM213A
AOC1	CXCR4	RHAG	PTGES	itgae.2	SOST	LGI1	adkb	ECI1	DLL1	ctsc	KRT19	MFAP2	GPX3	UNC5D	B3GNT5	Nes
gata6	Trav6n.6	ACSBG2	GK	C3AR1	PDGFRL	ETNPPL	GSTO1	Ldoc1l	PDLIM4	KCNJ5	BNC2	TCF21	RTN4	mbtps1	IL7R	Cspg5
Pecam1	FLT3	OCLN	NCF2	ccr12b.1	EPHX1	ACKR3	nmrk2	CWH43	Eng	tnfaip8l2b	MASP1	DCN	APOBEC2	NOS1	CD40LG	LEF1
C7	FAM129C	tmem38a	SLC2A14	dnase2	KCTD12	ARHGEF15	TMOD4	lgsn	GRB10	PRNP	F3	C1S	NEXN	LTBP1	CD5	MDK
apcs	THEMIS	Mpl	GPR84	CTSB	lama1	EPDR1	NUSAP1	TMEM9	NUAK1	selplg	tfa	LOXL1	ckba	AQP3	PRF1	VCAN
FOXC2	ETS1	COMP	Ms4a4c	PEPD	SPON1	MMP19	MGC75752	miR.204-T2160115-c4-g1-i1	ADGRF5	MYB	PHLDA2	SYT4	ALPK3	FBN2	CABZ01054884.1	MATN2
LIPH	Igkv5.39	MYPN	CAT	MARCO	NTRK3	FRZB	tacc3	zgc	SLC29A1	ADGRE1	SLIT2	bgnb	xirp1	Npdc1	itgae.2	ABI3BP
CRIP2	Ighv1.5	BAG2	TKT	ENPP5	Irx5	Ptgis	gsta.1	RIMS1	LRRC32	guca1b	DPT	COL3A1	rbpms2b	SEMA6A	SH2D1A	XB.GENE.5831307
THBD	CXCR5	CALD1	G6PD	LGMN	LAMB2	C11orf96	rrm1	SLC24A5	CSF3	TMEM63B	GFPT1	TLL1	RCAN2	PIEZO2	IL2RB	VNN2
CEMIP	GPR171	TGM1	Fyb	MMP2	ACKR3	MMRN2	cenpf	Cyp2ab1	TSPAN13	miR.23a.24b.27b-T2142424-c5-g5-i1	FAAH	PDGFRB	LDHB	TMEM26	CYTIP	HAS3
ETNPPL	Usp2	rbpms2b	MILR1	TNFRSF21	CRIP2	SOD3	rpia	BX649198.1	TIMP3	tll1	LAMB3	GFPT1	PLEKHA7	MAP1B	GPR171	bgnb
hairy1	IGHV2.70	FHOD3	ALOX5AP	TLR8	ndnf	CCDC149	Fen1	PANX2	Fam171a1	STX11	ALCAM	CNTFR	ldb3a	CD200	SEPT5	CD164L2
CD200	POU2F2	CD200R1	ITM2C	RNASEH2B	Ptgis	SDPR	KIAA0101	DEPDC5	CA4	NAV2	Tm4sf1	SLC22A1	prph	smad6.2	TRAF5	KIF26B
GPRC5B	TRAV2	NFE2	SLCO4C1	PLBD1	EPS8L2	PTGS1	RAPH1	Bmp3	FGD5	UBASH3A	MDK	FN1	TRIM72	DLL1	LTB	COX4I2
TNXB	DOK3	PCGF5	TALDO1	zgc	LIPH	KCTD12	rexo1	Olfr49	TLL1	Stard9	SLC29A1	SERPINH1	TRDN	miR.29b-T2164191-c9-g2-i1	Gpr174	HTRA1
MMP19	CD3E	ITGA7	HVCN1	CD300LF	NTN3	PTGS2	CA2	miR.30b-T2130798-c1-g1-i1	PODN	TIAM2	SERPINH1	CKAP4	TEAD4	rhou	rdd2	NCAM1
EPDR1	ARHGAP22	HACD4	LYZ	B3GALNT1	EPDR1	SH3TC2	COX16	TNNT1	SEMA6A	ABR	CLDN15	ECM2	SMYD1	NAV1	P2RX7	ENC1
FOSL1	RGS1	FRMD4A	CSAD	C5ar1	APOLD1	RAMP2	TK1	MUC4	ACKR4	DEF6	PPL	NID2	klhl31	SLIT2	TNFSF14	vwc2l.2
KIAA1462	UGDH	PTGIR	siglec10	AIF1	ADAMTS14	RARRES1	hist1h4c	SUCNR1	RELN	DUSP10	FNDC1	LOX	TPM1	KCNJ2	CAMK4	fads2
PMP2	dap1b	PDE11A	TMIGD3	TNFSF8	F10	FHL2	Pttg1	GGH	PLA2R1	PWWP2B	F8	MGP	TNS1	FILIP1L	P2RX5	CYP1B1
CTGF	CPM	ADPRH	MSRA	LY86	FGFR2	ASS1	NCAPG	KCTD18	HGFAC	Olfr49	TNFRSF6B	CLEC3B	mustn1	EGFL8	TRAC	PLA2G2A
HYAL2	LAPTM5	gata1b	Gm6377	Bpi	soul2	CSRP3	RFC3	miR.93b-T2030749-c1-g1-i1	F10	SLC17A9	PARD6B	HAS3	PDLIM3	SUSD2	RORA	SLC29A4
ANGPTL4	MOXD1	INF2	ceacam8	RGS10	PARVB	PROX1	MCM5	SLC22A8	GYPC	SLC1A5	KCNE2	col12a1a	GPI	FZD6	CD6	TBX20
CYR61	MALT1	C3orf52	CD109	CMKLR1	FRZB	apcs	zgc	WDR4	PAMR1	gata1b	fpr1	AGRN	TRIM54	GPR182	MGC147231	COL9A2
LAMB2	P2RY8	TMEM206	STX3	HMOX1	rprmb	THBD	TFRC	ASTN2	SOX18	HS6ST2	CRB1	VCAN	tcap	ADGRL4	AQP3	FSTL1
VCAM1	LRMP	Rab11fip5	LTB4R	Mb21d1	Cst10	Cst10	MCM3	CHRNA7	AKAP12	IKZF2	bcam	COL12A1	Sorbs2	CDON	tcf7	JUP
SLCO2B1	ZNF831	RAP1A	SLC16A1	TNFAIP2	VCAM1	TSPO	CCNA2	ANOS1	Nes	SYTL2	Gstp2	FBN2	NEB	SLC24A2	P2RY11	EFEMP2
COL4A6	OS9	PRKAR2A	ALDOA	PRCP	SYT15	PLVAP	IMPDH1	FMO1	MEGF6	CPB1	Stra6l	FIBIN	MDH1	PLAT	KCNG4	COL16A1
KCTD12	Ccr2	Tln2	ALOX5	CCL3	SH3TC2	myl7	MCM6	aox6	Gimd1	Specc1	ITGBL1	MDK	NKX2.5	KANK2	Flt3l	WSCD1
SOST	SAMD11	Gng12	cyba	LPXN	SOD3	sox7	ENTPD2	TPCN2	APLNR	EXT1	BICDL1	Sparc	ATP6	CTHRC1	fcer1g	MYLK
COL18A1	CD79A	GRK6	IGSF6	ATP6V0D1	PLPP3	LRRC70	AURKC	BC030870	PLVAP	KIAA1522	RAB11FIP1	C1QTNF6	FABP3	LMO7	ARHGAP32	CNTF
CCDC80	GGCL1	ACSBG2	rin1a	TNF	AOC1	ccdc187	ube2c	FAM134C	CTGF	Tspan32	SERPINF1	TBX20	IDH1	AQP1	Trav6n.6	MOXD1
FAM198B	SESN1	PBXIP1	NCCRP1	EMP3	LRRC70	FOXC1	NUP85	crybb2	CD93	Klrb1a	MGC107908	ABAT	NDUFB11	pcsk1nl	TOX	PDLIM3
kank3	Ighv6.4	TRIM56	SAMSN1	psap	KEL	tnni3	PAICS	Dnmt3b	PLEKHO1	VWA5A	SLC26A5	UNC5D	ATP5E	ADAMTSL2	RUNX2	LOXL1
EPHX1	P2RX7	MFSD2A	ACOD1	P2ry12	BMP7	PARVB	PRDX3	miR.214-T2160880-c7-g2-i1	CAV1	ATF7IP	PTRF	MASP1	TMOD1	LEF1	ATP6AP1L	COL6A3
EDIL3	CXorf21	MYH11	Itgam	SLC30A1	TEK	Sult2b1	MYB	LDLRAD2	Synpo	STXBP5	TENM2	CCDC3	ATPIF1	JAM3	Klrb1a	TGFB3
Cst10	DAPP1	CTNNBL1	PFKFB3	SH2B2	PLVAP	CERS1	rrm2	zgc	Prx	AK5	clec11a	GJC1	ATP5J2	Nes	CD8A	GFPT1
KIAA1217	FABP7	CXorf36	FUT7	ACOD1	irx3a	gata6	ccnb3	CHST15	SPNS2	MYO5A	tll1	cdh13	PKM	SGK2	ABHD15	rcn3
LAMA3	LY96	GARNL3	PLXNC1	KLRF2	TCF7L2	CALCR	TYMS	TTBK2	EGFL7	FO704810.2	TBX15	FBLN1	fkbp1b	Synpo	IL12RB2	PI15
LRRC70	CCR7	FGD6	MXI1	SLC2A6	FOXC2	pim1	RAD51	TOMM40L	NR2F1	SMCO4	EFEMP2	SGCE	CD99	TSPAN2	IL2RG	ANGPTL7
SOD3	SEPT5	BAMBI	cyp27b1	AL831768.2	hspg2	GPRC5B	KIF20B	BX547930.1	FNDC1	TMEM251	KRT8	Nes	ATP5J	PAMR1	CCL5	IGFBPL1
RELN	RFTN1	TACC2	tprg1	DNASE1L3	FBLN5	KEL	nsun2	CACNA1C	FREM1	CD59	CRISPLD2	FBLN5	pgam2	SEMA4G	KLHL13	SERPINH1
FOXC1	BIN2	PPP1R16B	IL1R2	Brain	FAM65A	POSTN	BLVRB	LIPC	ADCY3	Osbpl1a	ARC	FSTL1	SLC8A1	FLT1	CD226	PDGFRB
ADAMTS14	FAM3B	VAV3	SIGLEC12	LYG2	GAS6	HIF3A	NCAPD2	SUSD2	FLT1	CRACR2A	HPX	TBX3	ATP5G3	GATA4	IL16	KCNE4
ccdc187	TRAF3IP3	TOR4A	CARD9	MGAM	PAPLN	SYT15	LAP3	SBNO2	STS	LFNG	FLRT2	KDELR3	atp5l	ST8SIA2	FSCN2	twsg2
F10	NEBL	Tspan32	ARG2	RNPEP	parp14.3	CEMIP	FTH1	STK32C	ERG	CTSH	MFAP4	GAREM1	USMG5	NKD1	Tnfrsf9	gjb5
EMILIN2	POU2AF1	LPAR1	PLAU	IL1R2	FKBP9	kank3	MCM7	fut9a	PDE2A	SEMA4G	picalma	EMILIN1	GATAD2A	PTPRZ1	guca1b	KRT19
PHGDH	rnaset2l	LTA4H	LYG2	MPEG1	TSPO	HBEGF	FPGS	sult3st3	WT1	UNC13D	ICAM5	RBP4	atp5f1	CTNND2	Tbc1d10c	cyp2v1
LYVE1	Gpr174	FLNB	slc35a5	prss16	SDPR	KIAA1217	ASPM	zgrf1	HOXA3	Mas1	ENTPD2	PCDH18	miR.425.5p-T2109231-c4-g1-i9	Stard9	SH3BP1	MECOM
Sult2b1	Ighv2.5	MYLK	STK17B	PLD3	BAIAP2	FAM65A	RUVBL1	RASA1	CACNA2D2	VILL	Fgfbp1	PLTP	lgals2b	PTPRB	SATB1	ppp1r1b
RAMP2	GPX1	Mas1	GSTM1	HEXA	CDH18	TEK	incenp	CNKSR1	stab2	GNPTAB	SLC6A2	rcn3	ND6	RHOJ	TRAV2	RGS2
Akap2	MPEG1	zgc	PLIN2	HLA.DQA1	MMRN2	TFPI2	AC004381.6	RGS9	THBD	EPG5	CA12	INHBA	SDK2	HELZ2	RPUSD2	Errfi1
RARRES1	SEMA4A	XB.GENE.5809273	zgc	il1b	NEURL1B	EDN1	REEP1	KIRREL	VAT1	C9orf64	ZC3H12C	MATN2	ATP5B	capns1	SAMSN1	Klf15
Ptgis	igl	ppm1g	ALS2CL	SPI1	FLT1	SOX18	HMGB2	NPL	RIN2	GSTO1	FN1	XB.GENE.5831307	TPI1	ADGRL2	UBASH3A	SMARCAL1
FOS	RHOH	diras3	ggctb	SCPEP1	CCDC149	ADAMTS14	UPRT	SLC4A1AP	CNN3	rab3gap2	RASD1	WISP1	NDUFA4	NAAA	NEBL	FBN2
MMRN2	TNFSF13B	PDLIM1	SLC2A6	VRK2	HPGD	lama1	cdca8	NXPE1	ZNF423	NBEAL1	PTHLH	COX4I2	SLC25A3	F2RL1	SNX7	LMO7
PLVAP	blnk	LIMS2	CCL3	CTSA	NKAIN3	S1PR1	ERI2	CSMD1	S1PR1	C2orf73	VGLL3	SPARC	cox7b	DNAJB5	CABZ01053483.1	ABAT
IL1R1	DENND2D	gp9	AL831768.2	UNC93B1	POSTN	LAMB2	nop58	NUP160	HIC1	ACVR1	OLFML3	HTRA1	Cyp2ab1	RCAN1	TAGAP	SGCE
FGL2	RASSF2	CD93	PLSCR1	Il10ra	LAMC1	SALL3	IYD	DNASE1L1	HS3ST1	ATP13A2	LRG1	rcn1	ATP5G2	miR.29b-T2141408-c3-g1-i1	RAB44	FBLN5
NEURL1B	tlr19	COMMD7	HIGD1A	CLCN7	EPB41L5	C4orf47	ITGA9	PLA2R1	NRP1	TANC1	PDZK1IP1	POSTN	HSPA4	CRIP2	SEMA4D	Sult1b1
she	TOX	SETD7	MARCH3	RIDA	RELN	CD200	NUP133	A2ML1	KIAA1211	KIAA1671	EPB41L5	IGFBPL1	ESYT2	VWA1	LGALS2	BTBD11
Cyp26b1	PLEKHF1	RRAD	NADK	il.1beta	MSC	CR759879.1	RPA2	SCRN1	apln	UNC79	ZAN	MAP1B	GAPDH	TBX3	Slc10a5	THSD4
lama1	SASH3	TP53I3	SPI1	NR1H3	SYNE1	Pecam1	ATIC	RNF180	CST3	RGS1	COL3A1	cilp2	pdlim3	KIAA0513	LPXN	MDFIC
SOCS1	APTX	TPM1	selplg	RNASET2	SPINT2	HID1	NOP56	cdt1	TEK	csf2rb	SERPINB6	CMKLR1	TPPP3	EDIL3	MYO3B	MSX1
C1QTNF1	TLR4	RASA3	CABZ01068244.1	GRN	NID2	PLTP	SARDH	Wdr95	rhou	LRRC16A	F2RL1	TNXB	Fnbp1	PITPNC1	COBLL1	UST
FZD1	CCDC120	mn1b	C10orf54	CD74	SERPINE2	SLCO2B1	MLH1	MYT1	PDGFB	Nrros	cdh13	Sult1b1	CSNK1A1	JAG2	FAM222A	SRPX
PODXL	TLR10	GUCY1A3	aadac	rnaset2l	cdknx	ALPL	KIF20A	velo1	exoc3l2b	c16orf87	PRLR	LOXL3	TPD52L1	SH3D19	DCTD	tgfb2l
PDGFRL	RGS18	CASS4	tdh	CPVL	Nkain3	ABLIM2	CDK1	cdca9	zgc	SNX30	KYAT3	CDON	PGM2L1	slc25a18	SLC7A2	LHFPL2
PLOD2	derl3	Cotl1	FAM101A	TNFAIP3	LAMA3	MGP	DKC1	ccdc114	BDKRB2	Tsc1	FBLN1	ADAMTS14	SARNP	TRIM3	ETS1	CYR61
BTBD3	GNMT	SSFA2	BCL2L10	SLC40A1	SHANK2	MTUS1	mcm2	miR.150-T2094182-c3-g5-i5	hoxa4	RAC2	tlr18	LRRC15	VPS13D	TSPO2	PTPN7	Disp2
ccdc85b	ARF6	dok2	TYMP	ifi30	ASS1	PLOD2	DUT	CNTNAP3	ccdc85b	ARHGAP25	SEL1L3	ABI3BP	RLI	Vamp5	LAP3	SDC2
PAPLN	BANK1	NINL	MSLN	GPX1	Prom1	PLPP3	CLUH	Higd1b	hspg2	MTSS1	HAS3	PCDH9	X3632451O06Rik	Fam171a1	DEF6	cdh13
EDN1	KCNN4	CD9	Gstt3	UAP1	MTUS1	ETV1	KIF11	BBS4	sialidase.4.like	EMILIN2	capns1	SNAI1	DMD	ENTPD2	ZFP36L2	CORO2B
GHR	smim14	IRF1	Ncf1	OAS1	PLTP	Irx5	MRPS2	PKHD1L1	TINAGL1	PLA2G15	GREB1	TNFAIP6	SEPT8	Plch1	DDX52	COL3A1
PLCE1	MEF2C	CA2	RTN1	ceacam8	miR.427d-T2181355-c17-g7-i1	Akap2	SMC2	PLA2G4F	PREX1	C4orf32	VASN	Ank3	ANOS1	KIAA1211	IL18RAP	AGRN
ndnf	CD40	LRSAM1	STEAP4	TAGAP	ETV1	NTRK3	RPA2	GIPC2	SDPR	MFSD12	he1b	LTBP1	PRDX4	SLC5A10	EOMES	COL11A2
CR759879.1	HIVEP1	RHOC	BIRC2	IL6R	OLFML2A	HPGD	GINS1	STRADB	CYR61	TPST2	AQP4	PHGDH	CALD1	PLPP1	CFAP36	PXYLP1
EDN2	GCNT1	TPM1	BCL2L14	SAT1	COL4A6	NOTCH4	MTFR2	STAP2	NDRG1	INPP5D	APOA1	Tsku	FKBP5	CD151	Urah	SLC20A2
ASS1	ADRB2	SMTN	IL31RA	SNX10	ABLIM2	FZD1	POLE2	SFI1	PTPRB	NCOA7	Prrg2	SPON1	CANX	DUSP5	MYBBP1A	PLTP
FKBP9	SUSD3	NINJ1	TIFAB	ocstamp	APLNR	F10	PARP1	SCNN1B	YIF1B	CASP7	TNMD	ANTXR1	SYT7	CCM2	MCM7	MGP
MID1IP1	INPP5D	ABRACL	CNR2	CSF1R	CAMSAP2	BAIAP2	NCAPH	WDR19	FAM150A	USF2	P2RX1	SVEP1	EIF3E	MRAS	THEMIS	SMAD6
CDH18	ponzr1	st3gal5	RAB44	Cxcl2	KITLG	CRIP2	KANSL2	miR.9.5p-T2075714-c1-g3-i1	GADD45G	VAMP8	SFRP1	GREB1	PANX3	Tmeff1	GPR183	dnaja4.2
ADAMTS20	arid3a	PALD1	ARHGEF9	IRF8	EHBP1L1	C8orf4	RAB3IL1	SFR1	ITPKB	P4HB	COL6A2	Pcolce	SUCNR1	Gstp2	FOXO1	Arhgef40
LGI1	zgc	TBC1D1	Tnfrsf1b	IL2RG	MATN2	SPINT2	Creg1	PHKA1	DHRS3	DOT1L	Sult1b1	FAM20C	OS9	EGFL7	qtrt1	PMEPA1
HIF3A	FOXO1	Lrrfip2	IGSF3	CYBB	LRRC17	FKBP9	ADRB3	miR.427-T2117337-c8-g3-i1	CTNND2	NAV1	Dsc2	GPX7	CNPY3	ZFPM1	lgals2b	CDON
ARRDC2	ogfrl1	YIF1B	ATP6V1G1	CITED2	AKAP12	soul2	HSPD1	MBTD1	Prom1	KIAA1033	ppp1r1b	AFAP1	SNX5	DHCR7	ddrgk1	APCDD1
GPC1	BTK	LIMD2	ggh.2	GPR143	Sparc	FOSB	Mrto4	Tcp10a	EFNA1	XBP1	TNS4	KCNE4	miR.427d-T2181355-c17-g7-i1	TRAPPC3L	LANCL2	SULF1
TEK	LRCH3	F2R	SEMA7A	HGFAC	ARHGEF15	KANK2	DLGAP5	stox1	GTF2A1L	ARHGEF1	slc51a	LRRC17	CDV3	abcb10	MGAT4B	ACAT1
S1PR1	novel	SLC4A11	NAIP	rdd2	ID3	C2	TMEM14C	Gabpb2	PDE4D	LPXN	CAV1	PODN	SOS1	UROD	IKZF1	smad6.2
junba	stmn1	PAK4	GPI	ucp1	pebp1	ADAMTS20	USP10	MYBPC1	FAM198B	C10orf90	SLC43A3	COL4A6	RTFDC1	SULF1	TP53INP1	ERBB2
SPON1	tnfaip8l2b	ZYX	Sds	IRF5	C2	NKAIN3	MAPT	miR.427c-T2160932-c16-g2-i1	ADGRL2	WEE1	HTRA1	ROR1	UBAP2L	NAV2	P2ry10	C11orf96
NTRK3	CIITA	BOK	TNF	IGSF3	CTNND1	CCDC80	spaca4l	ZZEF1	MMRN2	Ccdc69	LOXL3	twsg2	PHF8	SORD	eif2b1	ANXA6
Sparc	MAP4K1	JAM3	IL6	Nat8f4	MGP	PODXL	AURKA	galns	CADPS2	GYG1	F11R	AKR1C3	PIKFYVE	ARL4D	PLS1	CDC42EP4
SDPR	SYK	LIMA1	Kcne3	CR377211.1	phactr2	PLAT	RHAG	nphs1	serpine1	GRK3	ANPEP	RGCC	ndrg4	DNAJC10	Hmgn2	Fgfr2
gatsl3	TRBC2	SVIL	INPP5J	ATP6V0A1	DAB2	EPHX1	OIP5	C3orf67	SPRY1	DAAM2	SPINT2	Fam171a1	Kalrn	SMTNL2	NSUN3	EMP3
soul2	Mia2	ACER3	il1b	HLA.DPB1	FOXC1	IL1R1	RFC2	C16orf62	RHOB	comtb	CDON	TBX15	IKBKAP	Cyp26b1	zgc	OLFML1
CYP4A11	PTPN11	MYL6	ARHGAP30	RBM47	KLHL5	she	WDR12	METTL21A	etv2	Shc1	CCDC40	CRTAP	ATP6V0E1	ADCY3	TRERF1	STS
PROX1	OAT	MGAT5B	PGLS	LAMP3	FAM107B	bhmt	CHTF18	SLC15A2	CDC42BPA	XBP1	Hsd17b13	SH3PXD2A	EIF3C	TNFRSF6B	arpc5lb	COL6A1
RADIL	apbb1ip	WDR1	RAC2	fth1	ngfa	MGST1	C1orf131	JAKMIP1	JAG2	KDM6B	PXDN	Stard9	P4HB	CCDC141	LPAR6	THEG
GPX3	C21orf91	CSTB	IFNGR2	P2RY13	FOS	Ebf3	Rnaseh2a	DCDC1	IL6	st8sia4	CLDN7	LAMC1	ciz1b	HSPB1	SLC16A1	PLAT

## Sheet: Fig.7 metadata
	nCount_RNA	nFeature_RNA	Sample	Clusters
X154_P17	178440	4156	7dpci_cpe	Erythrocyte-2
X154_L5	447027	4694	7dpci_veh	Erythrocyte-1
X154_I24	176762	2579	7dpci_cpe	Platelets
X154_B11	164839	3253	7dpci_veh	intermediate cells
X154_P2	211330	4317	7dpci_veh	Erythrocyte-2
X154_M23	197077	3005	7dpci_cpe	T-cells
X154_M11	147153	1682	7dpci_veh	B cells
X154_M17	84509	1008	7dpci_cpe	Erythrocyte-1
X154_B22	8444	1095	7dpci_cpe	Erythrocyte-1
X154_O2	338875	5500	7dpci_veh	Erythrocyte-2
X154_A2	321384	4127	7dpci_veh	Erythrocyte-2
X154_L10	151621	3128	7dpci_veh	Platelets
X154_A10	153621	3514	7dpci_veh	intermediate cells
X154_B9	137014	2762	7dpci_veh	B cells
X154_C17	97878	2494	7dpci_cpe	B cells
X154_A1	353515	4743	7dpci_veh	Platelets
X154_E6	169944	3583	7dpci_veh	Macrophages
X154_G18	412647	4320	7dpci_cpe	Erythrocyte-2
X154_C7	52746	3025	7dpci_veh	intermediate cells
X154_N22	212351	4521	7dpci_cpe	Macrophages
X154_L13	322258	5017	7dpci_cpe	Erythrocyte-2
X154_D19	131860	2916	7dpci_cpe	B cells
X154_N15	152963	1618	7dpci_cpe	B cells
X154_J4	69807	2573	7dpci_veh	B cells
X154_P19	121755	2958	7dpci_cpe	B cells
X154_N16	360710	3697	7dpci_cpe	Erythrocyte-2
X154_B17	190255	3088	7dpci_cpe	B cells
X154_M18	171268	2113	7dpci_cpe	B cells
X154_E17	273842	1939	7dpci_cpe	Erythrocyte-1
X154_D1	118348	2537	7dpci_veh	intermediate cells
X154_B21	99045	1786	7dpci_cpe	Erythrocyte-1
X154_D23	129128	2630	7dpci_cpe	B cells
X154_G12	387960	4774	7dpci_veh	Erythrocyte-2
X154_O4	157818	3166	7dpci_veh	B cells
X154_N20	144388	1750	7dpci_cpe	T-cells
X154_I12	365671	4721	7dpci_veh	Erythrocyte-2
X154_E11	136182	3426	7dpci_veh	Platelets
X154_F17	25991	2233	7dpci_cpe	B cells
X154_I13	173039	2796	7dpci_cpe	B cells
X154_L14	267349	1678	7dpci_cpe	Erythrocyte-1
X154_A14	151989	2880	7dpci_cpe	T-cells
X154_A11	187766	3698	7dpci_veh	Erythrocyte-1
X154_D24	177101	4999	7dpci_cpe	Erythrocyte-2
X154_E24	184623	3710	7dpci_cpe	B cells
X154_I3	187736	3521	7dpci_veh	Platelets
X154_I23	330670	4723	7dpci_cpe	Erythrocyte-2
X154_G1	307896	5497	7dpci_veh	Macrophages
X154_M6	188208	1897	7dpci_veh	B cells
X154_K15	202746	3646	7dpci_cpe	B cells
X154_J14	22320	2466	7dpci_cpe	Erythrocyte-2
X154_K11	149439	2945	7dpci_veh	B cells
X154_H2	227805	1912	7dpci_veh	Erythrocyte-1
X154_K2	37596	2011	7dpci_veh	intermediate cells
X154_O20	467367	1935	7dpci_cpe	Erythrocyte-1
X154_O12	183657	4033	7dpci_veh	Macrophages
X154_G20	253832	5147	7dpci_cpe	B cells
X154_L1	480919	5005	7dpci_veh	Erythrocyte-2
X154_D14	39866	1712	7dpci_cpe	Platelets
X154_L4	142259	3911	7dpci_veh	Macrophages
X154_B4	97330	1617	7dpci_veh	intermediate cells
X154_O21	210449	3455	7dpci_cpe	B cells
X154_O5	251033	6738	7dpci_veh	intermediate cells
X154_J23	15407	1826	7dpci_cpe	T-cells
X154_C13	178664	3070	7dpci_cpe	B cells
X154_A6	157358	3904	7dpci_veh	intermediate cells
X154_L24	415375	4966	7dpci_cpe	Erythrocyte-1
X154_G23	166812	2677	7dpci_cpe	B cells
X154_A9	28142	1449	7dpci_veh	intermediate cells
X154_F14	225771	2951	7dpci_cpe	Erythrocyte-2
X154_F19	130810	3135	7dpci_cpe	B cells
X154_N2	182746	3403	7dpci_veh	intermediate cells
X154_H15	75526	1183	7dpci_cpe	Erythrocyte-1
X154_C1	23798	1068	7dpci_veh	Erythrocyte-1
X154_H24	420116	5035	7dpci_cpe	Erythrocyte-1
X154_B16	144560	2632	7dpci_cpe	B cells
X154_B2	326954	4389	7dpci_veh	Erythrocyte-2
X154_I22	202428	1789	7dpci_cpe	Erythrocyte-1
X154_M14	165988	2320	7dpci_cpe	B cells
X154_A18	137353	2584	7dpci_cpe	B cells
X154_C9	179701	3616	7dpci_veh	B cells
X154_B19	220109	4609	7dpci_cpe	Platelets
X154_E23	290695	4445	7dpci_cpe	Erythrocyte-2
X154_K7	319491	4748	7dpci_veh	Erythrocyte-2
X154_I20	110190	2227	7dpci_cpe	Macrophages
X154_P16	256316	3862	7dpci_cpe	Erythrocyte-2
X154_C3	127933	3117	7dpci_veh	T-cells
X154_N7	394178	4758	7dpci_veh	Erythrocyte-1
X154_L3	421622	4419	7dpci_veh	Erythrocyte-2
X154_B1	432432	4280	7dpci_veh	Erythrocyte-2
X154_A7	59190	2873	7dpci_veh	B cells
X154_E13	189694	3007	7dpci_cpe	B cells
X154_E20	239380	1527	7dpci_cpe	Erythrocyte-1
X154_B14	151289	2927	7dpci_cpe	B cells
X154_A4	146130	5654	7dpci_veh	Macrophages
X154_N23	239272	3960	7dpci_cpe	Macrophages
X154_N18	192349	3228	7dpci_cpe	Platelets
X154_F10	18059	1122	7dpci_veh	Erythrocyte-1
X154_C8	319447	4908	7dpci_veh	Erythrocyte-2
X154_E5	199492	4029	7dpci_veh	intermediate cells
X154_F23	115384	1987	7dpci_cpe	Erythrocyte-1
X154_N9	159700	1982	7dpci_veh	B cells
X154_D18	10121	1022	7dpci_cpe	Erythrocyte-1
X154_E4	373625	2826	7dpci_veh	Erythrocyte-1
X154_C15	226555	1829	7dpci_cpe	Erythrocyte-1
X154_L18	131808	2686	7dpci_cpe	B cells
X154_E1	243434	2968	7dpci_veh	B cells
X154_H3	188334	3688	7dpci_veh	Erythrocyte-1
X154_M21	211268	3787	7dpci_cpe	Macrophages
X154_D12	467044	2362	7dpci_veh	Erythrocyte-1
X154_G9	191949	3194	7dpci_veh	intermediate cells
X154_K12	187778	2915	7dpci_veh	B cells
X154_M24	297629	1421	7dpci_cpe	Erythrocyte-1
X154_J7	85703	4910	7dpci_veh	intermediate cells
X154_G15	405776	3795	7dpci_cpe	Erythrocyte-2
X154_H20	397491	5560	7dpci_cpe	Erythrocyte-2
X154_J24	258239	2349	7dpci_cpe	Erythrocyte-1
X154_N17	424349	2472	7dpci_cpe	Erythrocyte-1
X154_K20	186791	2832	7dpci_cpe	B cells
X154_A19	177681	3788	7dpci_cpe	Platelets
X154_G2	331858	5106	7dpci_veh	Erythrocyte-2
X154_K24	215971	4001	7dpci_cpe	Platelets
X154_D3	118072	2598	7dpci_veh	B cells
X154_K18	73039	2874	7dpci_cpe	Platelets
X154_P22	215189	3029	7dpci_cpe	Erythrocyte-2
X154_I4	84781	1390	7dpci_veh	Erythrocyte-1
X154_F5	184776	4230	7dpci_veh	Erythrocyte-2
X154_L20	400605	2206	7dpci_cpe	Erythrocyte-1
X154_O16	485018	2503	7dpci_cpe	Erythrocyte-1
X154_O22	451426	4473	7dpci_cpe	Erythrocyte-1
X154_I10	420576	4837	7dpci_veh	Erythrocyte-1
X154_M20	249318	3227	7dpci_cpe	Erythrocyte-2
X154_O18	356032	4877	7dpci_cpe	Erythrocyte-2
X154_E14	236616	6112	7dpci_cpe	Erythrocyte-1
X154_H18	209953	4500	7dpci_cpe	Macrophages
X154_O23	137748	2791	7dpci_cpe	B cells
X154_F3	213458	3993	7dpci_veh	Erythrocyte-2
X154_M3	183193	2461	7dpci_veh	intermediate cells
X154_F1	50076	2399	7dpci_veh	B cells
X154_F11	114864	3399	7dpci_veh	B cells
X154_D8	156766	3098	7dpci_veh	B cells
X154_O13	146178	3216	7dpci_cpe	Macrophages
X154_A17	145328	4830	7dpci_cpe	Macrophages
X154_I14	415751	4504	7dpci_cpe	Erythrocyte-1
X154_H13	406403	4542	7dpci_cpe	Erythrocyte-2
X154_E10	393924	5345	7dpci_veh	Erythrocyte-2
X154_K19	244502	3466	7dpci_cpe	Erythrocyte-1
X154_D20	107906	2571	7dpci_cpe	B cells
X154_A13	212651	3953	7dpci_cpe	Erythrocyte-1
X154_C24	120269	3942	7dpci_cpe	Erythrocyte-1
X154_E22	397812	3762	7dpci_cpe	Erythrocyte-2
X154_N8	192977	2591	7dpci_veh	intermediate cells
X154_J17	110562	2417	7dpci_cpe	T-cells
X154_K14	152567	2667	7dpci_cpe	B cells
X154_O7	177637	4000	7dpci_veh	intermediate cells
X154_G10	428641	4061	7dpci_veh	Erythrocyte-2
X154_E15	210226	5787	7dpci_cpe	Macrophages
X154_G24	259764	3758	7dpci_cpe	T-cells
X154_C20	347926	3824	7dpci_cpe	Erythrocyte-2
X154_C10	268078	4590	7dpci_veh	Erythrocyte-2
X154_C16	66176	2712	7dpci_cpe	B cells
X154_G17	200181	5801	7dpci_cpe	Macrophages
X154_N21	183896	2079	7dpci_cpe	Platelets
X154_K16	148512	2039	7dpci_cpe	B cells
X154_A21	307492	3725	7dpci_cpe	Erythrocyte-2
X154_I19	184439	2933	7dpci_cpe	B cells
X154_M12	142057	1920	7dpci_veh	B cells
X154_M13	405564	2977	7dpci_cpe	Erythrocyte-1
X154_P5	89977	3376	7dpci_veh	Erythrocyte-2
X154_B24	37184	1445	7dpci_cpe	intermediate cells
X154_M4	121940	1818	7dpci_veh	B cells
X154_D10	33123	2119	7dpci_veh	intermediate cells
X154_E16	398356	3736	7dpci_cpe	Erythrocyte-1
X154_H22	166071	3031	7dpci_cpe	B cells
X154_I11	182871	4874	7dpci_veh	Platelets
X154_I9	197360	3489	7dpci_veh	B cells
X154_C22	183906	1990	7dpci_cpe	Erythrocyte-1
X154_O14	230559	3811	7dpci_cpe	B cells
X154_C19	298699	4974	7dpci_cpe	Erythrocyte-2
X154_M10	162648	1881	7dpci_veh	B cells
X154_J19	121842	3459	7dpci_cpe	Platelets
X154_I6	447479	4525	7dpci_veh	Erythrocyte-2
X154_L11	161032	3011	7dpci_veh	Erythrocyte-1
X154_H19	190004	3621	7dpci_cpe	Erythrocyte-1
X154_E9	219841	6304	7dpci_veh	Erythrocyte-1
X154_J2	72605	2093	7dpci_veh	B cells
X154_P7	27417	3322	7dpci_veh	intermediate cells
X154_F16	187336	4399	7dpci_cpe	Erythrocyte-2
X154_I7	240591	7229	7dpci_veh	intermediate cells
X154_D13	199878	6349	7dpci_cpe	Platelets
X154_D9	151261	3295	7dpci_veh	Erythrocyte-1
X154_N1	183330	2281	7dpci_veh	Platelets
X154_F20	97344	2493	7dpci_cpe	B cells
X154_P20	211599	4407	7dpci_cpe	Erythrocyte-2
X154_N13	188976	2074	7dpci_cpe	B cells
X154_E7	122214	3118	7dpci_veh	intermediate cells
X154_G22	161750	2658	7dpci_cpe	B cells
X154_D2	284504	4048	7dpci_veh	Erythrocyte-2
X154_M22	86477	1439	7dpci_cpe	T-cells
X154_O8	248245	5886	7dpci_veh	Erythrocyte-2
X154_F7	99076	3153	7dpci_veh	B cells
X154_E12	198669	3245	7dpci_veh	B cells
X154_D21	87515	2659	7dpci_cpe	B cells
X154_H9	211983	5118	7dpci_veh	Macrophages
X154_L7	142872	5786	7dpci_veh	Macrophages
X154_K10	181534	4427	7dpci_veh	Platelets
X154_F4	53270	2271	7dpci_veh	B cells
X154_I8	331728	5509	7dpci_veh	Erythrocyte-1
X154_M2	323065	2887	7dpci_veh	Erythrocyte-2
X154_E21	34070	2042	7dpci_cpe	intermediate cells
X154_P13	85277	2640	7dpci_cpe	B cells
X154_K23	396000	4772	7dpci_cpe	Erythrocyte-1
X154_J20	298576	4631	7dpci_cpe	Erythrocyte-2
X154_J10	59966	3085	7dpci_veh	intermediate cells
X154_C23	118800	2617	7dpci_cpe	B cells
X154_P14	29536	1438	7dpci_cpe	intermediate cells
X154_A16	307285	3971	7dpci_cpe	Erythrocyte-2
X154_F22	30267	2897	7dpci_cpe	Erythrocyte-2
X154_P4	72355	3854	7dpci_veh	intermediate cells
X154_N19	275763	4359	7dpci_cpe	Erythrocyte-2
X154_F21	97668	1740	7dpci_cpe	Erythrocyte-1
X154_H14	431759	4640	7dpci_cpe	Erythrocyte-2
X154_E18	182188	3431	7dpci_cpe	B cells
X154_N11	236053	3123	7dpci_veh	T-cells
X154_P6	127672	2930	7dpci_veh	Erythrocyte-2
X154_H1	58450	2149	7dpci_veh	intermediate cells
X154_D22	151650	2601	7dpci_cpe	T-cells
X154_F2	143894	2801	7dpci_veh	B cells
X154_F9	206558	5530	7dpci_veh	Erythrocyte-2
X154_I5	255945	1501	7dpci_veh	Erythrocyte-1
X154_P1	74141	4032	7dpci_veh	intermediate cells
X154_F6	9788	2299	7dpci_veh	Macrophages
X154_G6	223414	4139	7dpci_veh	Platelets
X154_I2	240556	6549	7dpci_veh	Erythrocyte-2
X154_J1	145965	2858	7dpci_veh	B cells
X154_B5	247406	1692	7dpci_veh	Erythrocyte-1
X154_M16	259619	1208	7dpci_cpe	Erythrocyte-1
X154_M19	64481	1569	7dpci_cpe	Platelets
X154_L17	388555	5382	7dpci_cpe	Erythrocyte-1
X154_K8	400736	4132	7dpci_veh	Erythrocyte-2
X154_N3	235919	3518	7dpci_veh	intermediate cells
X154_B10	317860	1955	7dpci_veh	Erythrocyte-1
X154_I21	153937	3319	7dpci_cpe	Platelets
X154_C5	193338	7609	7dpci_veh	intermediate cells
X154_M9	181439	2191	7dpci_veh	B cells
X154_O6	24573	1603	7dpci_veh	intermediate cells
X154_O15	172500	2682	7dpci_cpe	B cells
X154_L15	142213	2768	7dpci_cpe	Platelets
X154_K3	152080	2312	7dpci_veh	B cells
X154_A12	169321	3059	7dpci_veh	Platelets
X154_B12	74865	2324	7dpci_veh	intermediate cells
X154_J6	110625	2611	7dpci_veh	intermediate cells
X154_B18	173462	4573	7dpci_cpe	Erythrocyte-1
X154_N6	73651	1863	7dpci_veh	intermediate cells
X154_I15	267002	4184	7dpci_cpe	Erythrocyte-2
X154_O19	206811	3864	7dpci_cpe	Platelets
X154_H5	217526	6110	7dpci_veh	Macrophages
X154_B13	307179	1952	7dpci_cpe	Erythrocyte-1
X154_B8	38002	1771	7dpci_veh	intermediate cells
X154_D7	175850	4585	7dpci_veh	Erythrocyte-2
X154_H6	197389	3904	7dpci_veh	intermediate cells
X154_O24	355318	3674	7dpci_cpe	B cells
X154_G19	235928	1916	7dpci_cpe	Erythrocyte-1
X154_G13	322921	1728	7dpci_cpe	Erythrocyte-1
X154_K5	204027	5811	7dpci_veh	Macrophages
X154_M1	390709	3646	7dpci_veh	Erythrocyte-2
X154_N24	379609	2966	7dpci_cpe	Erythrocyte-2
X154_B20	189320	3860	7dpci_cpe	Platelets
X154_K4	96949	2549	7dpci_veh	Platelets
X154_G4	352306	4478	7dpci_veh	Erythrocyte-2
X154_B6	226532	2038	7dpci_veh	Erythrocyte-1
X154_L9	145623	4997	7dpci_veh	intermediate cells
X154_M15	209660	2870	7dpci_cpe	B cells
X154_J3	110155	2216	7dpci_veh	intermediate cells
X154_C11	179669	3324	7dpci_veh	Platelets
X154_L6	396389	2168	7dpci_veh	Erythrocyte-1
X154_K13	157109	3140	7dpci_cpe	Platelets
X154_B23	283016	4160	7dpci_cpe	Erythrocyte-2
X154_A8	225604	4373	7dpci_veh	Erythrocyte-2
X154_H16	216748	3220	7dpci_cpe	Platelets
X154_H23	296740	6211	7dpci_cpe	Erythrocyte-1
X154_D11	70162	2435	7dpci_veh	intermediate cells
X154_D4	142557	1535	7dpci_veh	Erythrocyte-1
X154_I17	155558	2404	7dpci_cpe	Platelets
X154_L16	156645	3169	7dpci_cpe	Platelets
X154_G7	365741	5043	7dpci_veh	Erythrocyte-2
X154_C14	276899	4872	7dpci_cpe	Erythrocyte-2
X154_G16	440516	4252	7dpci_cpe	Erythrocyte-1
X154_I1	618746	2545	7dpci_veh	Erythrocyte-1
X154_B7	116354	3162	7dpci_veh	B cells
X154_D16	175904	3309	7dpci_cpe	B cells
X154_E3	174723	3422	7dpci_veh	B cells
X154_H17	461401	3868	7dpci_cpe	Erythrocyte-2
X154_J15	110522	3219	7dpci_cpe	Platelets
X154_I16	221820	5912	7dpci_cpe	Macrophages
X154_L22	429449	3552	7dpci_cpe	Erythrocyte-2
X154_C4	268329	5185	7dpci_veh	Erythrocyte-2
X154_J8	189897	5421	7dpci_veh	intermediate cells
X154_D6	109372	3139	7dpci_veh	intermediate cells
X154_H11	170205	3664	7dpci_veh	intermediate cells
X154_N12	174804	2157	7dpci_veh	B cells
X154_G14	455699	4035	7dpci_cpe	Erythrocyte-1
X154_M8	241695	1168	7dpci_veh	Erythrocyte-1
X154_K22	338078	1911	7dpci_cpe	Erythrocyte-1
X154_L21	221705	3864	7dpci_cpe	B cells
X154_O9	356299	5496	7dpci_veh	Erythrocyte-2
X154_P8	246193	4117	7dpci_veh	Erythrocyte-2
X154_I18	412005	4161	7dpci_cpe	Erythrocyte-1
X154_F13	177666	4810	7dpci_cpe	Erythrocyte-2
X154_F15	48512	2839	7dpci_cpe	Platelets
X154_J13	171159	5213	7dpci_cpe	T-cells
X154_M5	403113	4136	7dpci_veh	Erythrocyte-1
X154_M7	355000	4687	7dpci_veh	Erythrocyte-2
X154_B15	166102	3684	7dpci_cpe	Erythrocyte-2
X154_A5	210890	3668	7dpci_veh	T-cells
X154_L23	131554	3182	7dpci_cpe	Platelets
X154_G3	433272	4654	7dpci_veh	Erythrocyte-1
X154_K1	550970	3278	7dpci_veh	Erythrocyte-1
X154_H12	167907	2654	7dpci_veh	B cells
X154_H10	222515	3629	7dpci_veh	B cells
X154_J21	84516	2991	7dpci_cpe	B cells
X154_D5	115504	3125	7dpci_veh	B cells
X154_H7	358056	4655	7dpci_veh	Erythrocyte-2
X154_A22	116037	2682	7dpci_cpe	Platelets
X154_G21	279602	1940	7dpci_cpe	Erythrocyte-1
X154_N4	326248	4000	7dpci_veh	Erythrocyte-2
X154_A20	184892	3373	7dpci_cpe	B cells
X154_K9	309791	2084	7dpci_veh	Erythrocyte-1
X154_C12	76009	3228	7dpci_veh	Macrophages
X154_L8	379552	3994	7dpci_veh	Erythrocyte-2
X154_A23	176309	3456	7dpci_cpe	B cells
X154_N5	435913	1742	7dpci_veh	Erythrocyte-1
X154_E8	142765	2765	7dpci_veh	B cells
X154_P18	287407	3847	7dpci_cpe	Erythrocyte-2
X154_E19	149193	2571	7dpci_cpe	T-cells
X154_H21	108699	2964	7dpci_cpe	Platelets
X154_F8	31082	2259	7dpci_veh	B cells
X154_J16	325020	2583	7dpci_cpe	Erythrocyte-1
X154_F24	203835	4105	7dpci_cpe	Erythrocyte-2
X154_P11	156212	2063	7dpci_veh	Erythrocyte-1
X154_C2	272414	2079	7dpci_veh	Erythrocyte-1
X154_G5	201844	3980	7dpci_veh	Platelets
X154_C18	168931	3277	7dpci_cpe	Platelets
X154_P12	135168	2689	7dpci_veh	B cells
X154_A24	190876	3098	7dpci_cpe	B cells
X154_A15	193191	3026	7dpci_cpe	B cells
X154_N10	132340	1815	7dpci_veh	intermediate cells
X154_L2	183674	4131	7dpci_veh	Platelets
X154_P21	32489	2092	7dpci_cpe	Platelets
X154_P3	108386	2741	7dpci_veh	T-cells
X154_O17	362225	4293	7dpci_cpe	Erythrocyte-2
X154_J22	234524	3761	7dpci_cpe	Erythrocyte-1
X154_O11	336227	2089	7dpci_veh	Erythrocyte-1
X154_O3	204686	3661	7dpci_veh	B cells
X154_J11	165900	2822	7dpci_veh	T-cells
X154_L12	217636	4102	7dpci_veh	intermediate cells
X154_C21	74767	3048	7dpci_cpe	Erythrocyte-2
X154_L19	154606	2553	7dpci_cpe	B cells
X154_D17	131449	2700	7dpci_cpe	B cells
X154_J18	114949	4681	7dpci_cpe	B cells
X154_B3	365410	4313	7dpci_veh	Erythrocyte-2
X154_K17	136510	2191	7dpci_cpe	T-cells
X154_P9	230401	4726	7dpci_veh	Erythrocyte-1
X154_H4	67190	2300	7dpci_veh	Macrophages
X154_H8	172589	2636	7dpci_veh	B cells
X154_O1	231023	4897	7dpci_veh	intermediate cells
X154_A3	372347	2595	7dpci_veh	Erythrocyte-1
X154_K6	541847	2598	7dpci_veh	Erythrocyte-1
X154_J12	48980	2292	7dpci_veh	intermediate cells
X154_P15	71678	1798	7dpci_cpe	Erythrocyte-1
X154_K21	124685	4546	7dpci_cpe	Macrophages
X154_O10	460176	4110	7dpci_veh	Erythrocyte-2
X154_P10	103641	2892	7dpci_veh	B cells
X154_N14	169145	1715	7dpci_cpe	B cells
X154_D15	103535	5258	7dpci_cpe	Macrophages
X154_F12	96460	2863	7dpci_veh	B cells
X154_G8	61430	2155	7dpci_veh	intermediate cells
X154_J5	326275	5528	7dpci_veh	Erythrocyte-2
X154_F18	57668	1469	7dpci_cpe	Erythrocyte-1
X154_G11	160435	2680	7dpci_veh	B cells
X154_E2	196506	4310	7dpci_veh	intermediate cells
X154_J9	184871	3548	7dpci_veh	B cells
X420_G4	125360	4819	7dpci_veh_cldn6pos	Macrophages
X420_L4	106334	2850	7dpci_veh_cldn6pos	intermediate cells
X420_C6	159992	3883	7dpci_veh_cldn6pos	intermediate cells
X420_A5	124369	3240	7dpci_veh_cldn6pos	intermediate cells
X420_M4	100047	3100	7dpci_veh_cldn6pos	intermediate cells
X420_D7	116999	3389	7dpci_veh_cldn6pos	intermediate cells
X420_B3	118982	3034	7dpci_veh_cldn6pos	intermediate cells
X420_C1	136854	1737	7dpci_veh_cldn6pos	intermediate cells
X420_H2	134860	3311	7dpci_veh_cldn6pos	intermediate cells
X420_I3	157263	3594	7dpci_veh_cldn6pos	intermediate cells
X420_O4	90881	4468	7dpci_veh_cldn6pos	intermediate cells
X420_L8	166463	5728	7dpci_veh_cldn6pos	Macrophages
X420_J1	127422	3489	7dpci_veh_cldn6pos	intermediate cells
X420_D4	94491	2639	7dpci_veh_cldn6pos	B cells
X420_H1	190419	3768	7dpci_veh_cldn6pos	intermediate cells
X420_F2	120225	3310	7dpci_veh_cldn6pos	intermediate cells
X420_K4	93132	2698	7dpci_veh_cldn6pos	intermediate cells
X420_A2	113242	3319	7dpci_veh_cldn6pos	intermediate cells
X420_L3	129044	4275	7dpci_veh_cldn6pos	Platelets
X420_M2	138137	3044	7dpci_veh_cldn6pos	intermediate cells
X420_O2	135839	4845	7dpci_veh_cldn6pos	Macrophages
X420_D1	160773	3388	7dpci_veh_cldn6pos	intermediate cells
X420_L5	169022	3919	7dpci_veh_cldn6pos	intermediate cells
X420_G8	150973	3526	7dpci_veh_cldn6pos	intermediate cells
X420_K1	195876	4349	7dpci_veh_cldn6pos	Macrophages
X420_I1	186704	3510	7dpci_veh_cldn6pos	intermediate cells
X420_J2	111710	3071	7dpci_veh_cldn6pos	intermediate cells
X420_B6	74103	2646	7dpci_veh_cldn6pos	intermediate cells
X420_P3	84463	2957	7dpci_veh_cldn6pos	intermediate cells
X420_D2	124537	2949	7dpci_veh_cldn6pos	intermediate cells
X420_J4	76270	3034	7dpci_veh_cldn6pos	intermediate cells
X420_C3	123088	3162	7dpci_veh_cldn6pos	intermediate cells
X420_F6	75195	3119	7dpci_veh_cldn6pos	Erythrocyte-1
X420_G1	177727	3459	7dpci_veh_cldn6pos	intermediate cells
X420_A7	101896	3368	7dpci_veh_cldn6pos	intermediate cells
X420_I5	134975	3062	7dpci_veh_cldn6pos	intermediate cells
X420_J3	122703	3173	7dpci_veh_cldn6pos	intermediate cells
X420_E5	146610	3361	7dpci_veh_cldn6pos	intermediate cells
X420_D5	119625	3147	7dpci_veh_cldn6pos	intermediate cells
X420_E7	159782	3042	7dpci_veh_cldn6pos	intermediate cells
X420_M1	158540	3083	7dpci_veh_cldn6pos	intermediate cells
X420_J5	157839	3132	7dpci_veh_cldn6pos	intermediate cells
X420_P2	103541	3848	7dpci_veh_cldn6pos	Macrophages
X420_G3	169495	3844	7dpci_veh_cldn6pos	intermediate cells
X420_C2	122146	4028	7dpci_veh_cldn6pos	intermediate cells
X420_A3	173953	3850	7dpci_veh_cldn6pos	intermediate cells
X420_K6	178434	5453	7dpci_veh_cldn6pos	T-cells
X420_K3	157094	3687	7dpci_veh_cldn6pos	intermediate cells
X420_I4	93528	2216	7dpci_veh_cldn6pos	B cells
X420_F1	86225	2829	7dpci_veh_cldn6pos	intermediate cells
X420_D6	128665	2946	7dpci_veh_cldn6pos	intermediate cells
X420_L7	27568	1451	7dpci_veh_cldn6pos	intermediate cells
X420_I7	345405	2118	7dpci_veh_cldn6pos	Erythrocyte-1
X420_F4	73209	2874	7dpci_veh_cldn6pos	intermediate cells
X420_G2	165649	2317	7dpci_veh_cldn6pos	intermediate cells
X420_P1	83485	2569	7dpci_veh_cldn6pos	Platelets
X420_L6	195228	3363	7dpci_veh_cldn6pos	intermediate cells
X420_I6	426361	1846	7dpci_veh_cldn6pos	Erythrocyte-1
X420_B4	98083	2866	7dpci_veh_cldn6pos	intermediate cells
X420_B1	100032	1806	7dpci_veh_cldn6pos	intermediate cells
X420_O3	130799	3687	7dpci_veh_cldn6pos	intermediate cells
X420_C8	127343	3025	7dpci_veh_cldn6pos	intermediate cells
X420_K2	139657	3213	7dpci_veh_cldn6pos	intermediate cells
X420_F8	148621	5209	7dpci_veh_cldn6pos	B cells
X420_G5	144058	3407	7dpci_veh_cldn6pos	intermediate cells
X420_N1	176895	3905	7dpci_veh_cldn6pos	intermediate cells
X420_G7	151600	3288	7dpci_veh_cldn6pos	B cells
X420_A6	144434	3144	7dpci_veh_cldn6pos	intermediate cells
X420_B7	120116	3824	7dpci_veh_cldn6pos	intermediate cells
X420_H7	183740	3877	7dpci_veh_cldn6pos	intermediate cells
X420_H3	148730	3178	7dpci_veh_cldn6pos	intermediate cells
X420_C7	26060	2813	7dpci_veh_cldn6pos	intermediate cells
X420_F3	96230	3093	7dpci_veh_cldn6pos	intermediate cells
X420_B8	148910	3461	7dpci_veh_cldn6pos	intermediate cells
X420_L2	142797	3323	7dpci_veh_cldn6pos	intermediate cells
X420_O1	167246	4594	7dpci_veh_cldn6pos	B cells
X420_H8	139403	2982	7dpci_veh_cldn6pos	intermediate cells
X420_A8	180015	3851	7dpci_veh_cldn6pos	intermediate cells
X420_J6	164828	3797	7dpci_veh_cldn6pos	intermediate cells
X420_E4	111250	3202	7dpci_veh_cldn6pos	intermediate cells
X420_I8	179830	3147	7dpci_veh_cldn6pos	intermediate cells
X420_N2	105142	3116	7dpci_veh_cldn6pos	intermediate cells
X420_G6	137656	2167	7dpci_veh_cldn6pos	intermediate cells
X420_M3	98316	2643	7dpci_veh_cldn6pos	intermediate cells
X420_H5	135097	2409	7dpci_veh_cldn6pos	B cells
X420_F5	102970	3339	7dpci_veh_cldn6pos	intermediate cells
X420_D8	150331	2541	7dpci_veh_cldn6pos	intermediate cells
X420_A1	209926	3289	7dpci_veh_cldn6pos	intermediate cells
X420_L1	41240	1249	7dpci_veh_cldn6pos	intermediate cells
X420_P4	82152	3331	7dpci_veh_cldn6pos	intermediate cells
X420_N4	121345	3096	7dpci_veh_cldn6pos	B cells
X420_C5	120200	3005	7dpci_veh_cldn6pos	intermediate cells
X420_A4	133344	4448	7dpci_veh_cldn6pos	Macrophages
X420_K7	141248	3221	7dpci_veh_cldn6pos	intermediate cells
X420_J8	178705	4553	7dpci_veh_cldn6pos	B cells
X420_E1	198528	3601	7dpci_veh_cldn6pos	Platelets
X420_B2	132472	3641	7dpci_veh_cldn6pos	B cells
X420_K8	105368	2551	7dpci_veh_cldn6pos	intermediate cells
X420_B5	114503	2726	7dpci_veh_cldn6pos	intermediate cells
X420_I2	136912	3390	7dpci_veh_cldn6pos	intermediate cells
X420_C4	103726	2915	7dpci_veh_cldn6pos	intermediate cells
X420_E8	160255	3239	7dpci_veh_cldn6pos	intermediate cells
X420_N3	143593	3075	7dpci_veh_cldn6pos	intermediate cells
X420_E6	202340	3703	7dpci_veh_cldn6pos	intermediate cells
X420_H6	205578	3952	7dpci_veh_cldn6pos	intermediate cells
X420_E3	127205	3191	7dpci_veh_cldn6pos	intermediate cells
X420_E2	138582	4057	7dpci_veh_cldn6pos	intermediate cells
X420_J7	101616	3167	7dpci_veh_cldn6pos	intermediate cells
X422_J3	133418	2454	7dpci_veh	B cells
X422_C6	145232	2616	7dpci_veh	B cells
X422_N8	139791	2635	7dpci_veh	T-cells
X422_F7	88049	2585	7dpci_veh	T-cells
X422_O5	242908	4777	7dpci_veh	Erythrocyte-2
X422_D1	167384	3034	7dpci_veh	B cells
X422_I9	121223	3061	7dpci_veh	B cells
X422_K3	148205	3079	7dpci_veh	B cells
X422_E8	212204	3780	7dpci_veh	Erythrocyte-2
X422_N4	106171	3482	7dpci_veh	intermediate cells
X422_M3	95417	2846	7dpci_veh	Erythrocyte-1
X422_G7	140782	4656	7dpci_veh	Macrophages
X422_H10	112599	2575	7dpci_veh	intermediate cells
X422_P10	90451	2834	7dpci_veh	Platelets
X422_B11	237120	4299	7dpci_veh	Erythrocyte-2
X422_F3	53032	2175	7dpci_veh	intermediate cells
X422_B2	128435	3422	7dpci_veh	Platelets
X422_C2	111473	2949	7dpci_veh	Platelets
X422_N7	111594	2944	7dpci_veh	intermediate cells
X422_J2	76582	2122	7dpci_veh	B cells
X422_D3	124267	2446	7dpci_veh	B cells
X422_K11	136301	5315	7dpci_veh	intermediate cells
X422_G6	106032	2077	7dpci_veh	intermediate cells
X422_M2	133805	2991	7dpci_veh	B cells
X422_G1	145886	2798	7dpci_veh	intermediate cells
X422_A1	329615	5675	7dpci_veh	Macrophages
X422_D7	128756	1557	7dpci_veh	intermediate cells
X422_M5	168288	4726	7dpci_veh	B cells
X422_C9	118492	4561	7dpci_veh	Macrophages
X422_M7	263298	4240	7dpci_veh	Erythrocyte-2
X422_B12	63766	2114	7dpci_veh	B cells
X422_F8	139176	3117	7dpci_veh	B cells
X422_L5	126575	2512	7dpci_veh	T-cells
X422_B1	181765	2845	7dpci_veh	B cells
X422_K10	142246	2760	7dpci_veh	T-cells
X422_K1	166230	3263	7dpci_veh	T-cells
X422_I8	64039	2219	7dpci_veh	intermediate cells
X422_P11	103858	2673	7dpci_veh	T-cells
X422_B10	117033	2719	7dpci_veh	B cells
X422_P1	88776	3112	7dpci_veh	Platelets
X422_B3	65435	2520	7dpci_veh	intermediate cells
X422_E5	116671	2470	7dpci_veh	B cells
X422_C1	136637	2562	7dpci_veh	B cells
X422_O2	127114	3124	7dpci_veh	B cells
X422_A12	106770	2638	7dpci_veh	Macrophages
X422_O9	149115	4904	7dpci_veh	Macrophages
X422_B7	33144	1862	7dpci_veh	intermediate cells
X422_M11	143686	4865	7dpci_veh	Macrophages
X422_E11	130993	2958	7dpci_veh	B cells
X422_D5	110673	2535	7dpci_veh	T-cells
X422_A5	129048	2868	7dpci_veh	B cells
X422_N2	117749	2517	7dpci_veh	B cells
X422_O6	74437	2528	7dpci_veh	Platelets
X422_D12	131281	2893	7dpci_veh	B cells
X422_D8	126015	2412	7dpci_veh	B cells
X422_L10	182889	4014	7dpci_veh	intermediate cells
X422_I10	159602	3441	7dpci_veh	intermediate cells
X422_I2	137308	3093	7dpci_veh	B cells
X422_E9	76441	2084	7dpci_veh	intermediate cells
X422_F10	35794	2088	7dpci_veh	B cells
X422_H6	169348	3303	7dpci_veh	Platelets
X422_J5	154133	2993	7dpci_veh	B cells
X422_D10	89469	2583	7dpci_veh	Platelets
X422_K7	154522	5916	7dpci_veh	B cells
X422_C4	90759	3602	7dpci_veh	Platelets
X422_E4	117979	3506	7dpci_veh	Platelets
X422_O12	150972	2513	7dpci_veh	B cells
X422_D9	70629	1755	7dpci_veh	B cells
X422_E12	72792	2691	7dpci_veh	intermediate cells
X422_F2	122090	3015	7dpci_veh	Platelets
X422_P8	110404	3399	7dpci_veh	T-cells
X422_O4	183905	1579	7dpci_veh	Erythrocyte-1
X422_N1	125202	2712	7dpci_veh	T-cells
X422_E6	126776	2820	7dpci_veh	T-cells
X422_C5	128621	2778	7dpci_veh	T-cells
X422_E7	116958	2803	7dpci_veh	B cells
X422_M9	147300	4162	7dpci_veh	Macrophages
X422_C8	208464	3330	7dpci_veh	Erythrocyte-2
X422_O11	162317	3117	7dpci_veh	B cells
X422_A4	117413	3460	7dpci_veh	Platelets
X422_P7	10100	851	7dpci_veh	intermediate cells
X422_H5	171121	1652	7dpci_veh	intermediate cells
X422_H8	247018	3338	7dpci_veh	Erythrocyte-2
X422_E10	88471	2238	7dpci_veh	Platelets
X422_M10	120247	3126	7dpci_veh	intermediate cells
X422_A6	315885	3055	7dpci_veh	Erythrocyte-2
X422_A7	24603	1624	7dpci_veh	intermediate cells
X422_O3	128420	4375	7dpci_veh	Macrophages
X422_G5	140946	2747	7dpci_veh	Platelets
X422_B5	298701	2239	7dpci_veh	Erythrocyte-1
X422_A8	113263	2425	7dpci_veh	B cells
X422_B8	109793	4075	7dpci_veh	Macrophages
X422_L12	162726	4740	7dpci_veh	Macrophages
X422_F1	83362	2603	7dpci_veh	Platelets
X422_P6	50442	1992	7dpci_veh	T-cells
X422_F12	115524	3069	7dpci_veh	B cells
X422_G3	337281	2025	7dpci_veh	Erythrocyte-1
X422_C10	115099	2396	7dpci_veh	B cells
X422_L2	125259	2626	7dpci_veh	T-cells
X422_F5	96708	2278	7dpci_veh	B cells
X422_P9	84592	2559	7dpci_veh	B cells
X422_L6	161511	3701	7dpci_veh	Platelets
X422_G9	49684	1701	7dpci_veh	Platelets
X422_J10	267297	4643	7dpci_veh	Erythrocyte-1
X422_K12	67816	2294	7dpci_veh	intermediate cells
X422_C11	124049	2776	7dpci_veh	T-cells
X422_L9	163033	2989	7dpci_veh	T-cells
X422_G2	144199	2827	7dpci_veh	Platelets
X422_F6	33504	2104	7dpci_veh	B cells
X422_P4	67630	2365	7dpci_veh	T-cells
X422_D6	200131	3952	7dpci_veh	Erythrocyte-2
X422_L11	155901	2704	7dpci_veh	B cells
X422_M6	148704	3084	7dpci_veh	B cells
X422_I12	29484	1609	7dpci_veh	intermediate cells
X422_G4	108997	4194	7dpci_veh	Macrophages
X422_I11	98047	2086	7dpci_veh	Platelets
X422_I6	166821	2748	7dpci_veh	T-cells
X422_K6	156182	2875	7dpci_veh	B cells
X422_N10	161727	3432	7dpci_veh	Platelets
X422_C3	124126	3183	7dpci_veh	Platelets
X422_A10	118243	2743	7dpci_veh	T-cells
X422_P5	81473	2532	7dpci_veh	B cells
X422_M12	35454	1773	7dpci_veh	intermediate cells
X422_H9	140470	2741	7dpci_veh	T-cells
X422_M1	139054	2913	7dpci_veh	intermediate cells
X422_E1	171641	2688	7dpci_veh	B cells
X422_L1	145098	2649	7dpci_veh	Platelets
X422_N11	148341	4310	7dpci_veh	Macrophages
X422_H3	131495	2167	7dpci_veh	B cells
X422_B9	106271	2315	7dpci_veh	Platelets
X422_K4	86201	2387	7dpci_veh	intermediate cells
X422_A9	142671	3404	7dpci_veh	Platelets
X422_J1	131256	2715	7dpci_veh	B cells
X422_D4	83332	2507	7dpci_veh	B cells
X422_I5	200776	3218	7dpci_veh	Erythrocyte-2
X422_H4	106018	2721	7dpci_veh	T-cells
X422_O8	142529	2841	7dpci_veh	T-cells
X422_M4	122212	2848	7dpci_veh	B cells
X422_G12	145335	3089	7dpci_veh	intermediate cells
X422_P3	49649	2072	7dpci_veh	intermediate cells
X422_H11	151902	3003	7dpci_veh	B cells
X422_J8	111234	2682	7dpci_veh	Platelets
X422_O10	132881	2855	7dpci_veh	B cells
X422_D2	110267	2485	7dpci_veh	Platelets
X422_N9	159600	2632	7dpci_veh	T-cells
X422_K9	147037	2651	7dpci_veh	B cells
X422_A3	146427	4955	7dpci_veh	Macrophages
X422_E2	248540	4842	7dpci_veh	Erythrocyte-1
X422_O7	117759	4143	7dpci_veh	Macrophages
X422_H12	133733	2846	7dpci_veh	intermediate cells
X422_H1	135637	2125	7dpci_veh	B cells
X422_L4	57146	1825	7dpci_veh	intermediate cells
X422_A11	162307	4616	7dpci_veh	Macrophages
X422_H7	141291	2634	7dpci_veh	B cells
X422_J6	148150	2528	7dpci_veh	T-cells
X422_L8	132659	2858	7dpci_veh	Platelets
X422_G8	261257	4277	7dpci_veh	Erythrocyte-2
X422_O1	140864	3316	7dpci_veh	Platelets
X422_C7	80680	2368	7dpci_veh	T-cells
X422_K8	135667	2565	7dpci_veh	B cells
X422_J9	137486	2671	7dpci_veh	B cells
X422_I4	87511	2200	7dpci_veh	B cells
X422_J7	247797	1995	7dpci_veh	Erythrocyte-1
X422_B4	110412	2589	7dpci_veh	B cells
X422_K2	210216	2156	7dpci_veh	Erythrocyte-1
X422_N5	154537	4120	7dpci_veh	intermediate cells
X422_J12	133522	3089	7dpci_veh	Platelets
X422_J11	140145	2847	7dpci_veh	B cells
X422_L7	120973	3008	7dpci_veh	intermediate cells
X422_A2	105307	2748	7dpci_veh	T-cells
X422_F9	103897	2286	7dpci_veh	B cells
X422_I3	146785	2928	7dpci_veh	Platelets
X422_F4	119464	3878	7dpci_veh	Erythrocyte-2
X422_F11	120885	2637	7dpci_veh	Platelets
X422_G10	138227	2494	7dpci_veh	B cells
X422_N6	99077	2326	7dpci_veh	T-cells
X422_K5	152652	3136	7dpci_veh	Platelets
X422_M8	148754	4071	7dpci_veh	Platelets
X422_D11	153279	3154	7dpci_veh	Platelets
X422_G11	146293	2363	7dpci_veh	B cells
X422_P2	116248	4817	7dpci_veh	Erythrocyte-2
X422_H2	112531	3184	7dpci_veh	Platelets
X422_E3	126344	2616	7dpci_veh	Platelets
X422_B6	117307	1543	7dpci_veh	Erythrocyte-1
X422_J4	87585	3169	7dpci_veh	Platelets
X422_L3	291348	5116	7dpci_veh	Erythrocyte-1
X422_P12	98688	2716	7dpci_veh	B cells
X422_I1	419858	3703	7dpci_veh	Erythrocyte-1
X422_C12	92007	2570	7dpci_veh	B cells
X422_I7	163634	2915	7dpci_veh	Platelets
X422_N3	137288	4292	7dpci_veh	Macrophages
X422_N12	169916	3379	7dpci_veh	Platelets

## Sheet: Fig.7 top markers
Intermediate cells	B cells	Erythrocyte-1	Erythrocyte-2	Platelets	Macrophages	T-cells
F10	ighv1.4	TMOD4	ACE	ANGPT2	C1QC	apnl
COL3A1	ighx	hbg1	RHD	GP5	Ngp	Cd3g
C2	IGHM	AIFM3	STEAP3	GP9	C1QB	CD28
C7	IGLV5.45	MGC75752	SLC10A4	lrrc32.2	ACOD1	CD8A
PMP2	IGLV8.61	CA2	uchl1	FBXO2	GIF	TRBC2
ACKR3	immununoglobulin	ALAS1	cpox	TRPC7	TREM2	ccl34b.4
Cst10	CD79B	gsta.1	FECH	plek	MMP13	tcf7
KIAA1462	Ighv3.3	dAK	UROD	SERPINB10	LGALS3BP	CD3E
PLVAP	IGLV3.32	SRGN	ALAD	ITGAV	PLBD1	skap1
LYVE1	Cd22	ALAS2	FECH	TBXAS1	LYG2	TRAC
KRT19	IGHV3.16	nmrk2	ALAS2	COMP	C1QA	CABZ01053483.1
COL18A1	Usp2	KIAA0101	spaca4l	ITGA2	GPR84	CXCR3
Muc2	igl	TK1	TSPO2	GP1BB	CCL3	IL7R
FBN2	BLNK	Ank3	IYD	GJA4	SLC2A6	CRTAM
CCDC80	FLT3	PHYHD1	AC004381.6	CLU	ASAH1	SATB1
CYR61	PPP1R17	tmem38a	ADK	CALD1	SPI1	CABZ01054884.1
TFPI2	IGHV2.70	NMRK2	adkb	SELP	Pglyrp4	CAMK4
LAMB2	NT5C2	rrm2	TFRC	FERMT2	TNF	NKG7
CFD	Igkv5.39	FAM65C	HMBS	rbpms2b	Cxcl10	Cd247
kank3	GRAP	TSPO2	ALAS1	Ecm1	CD300LF	TRBV24.1
ADAMTS14	LY96	SLC10A4	GSTO1	HACD4	zgc	CD5
LTBP1	DNASE2B	NCOA4	TMEM14C	CD226	BX005082.2	itgae.2
Sparc	CXCR4	NARF	nmrk2	TGM1	GNS	sult5a1
COL4A6	LAPTM5	tacc3	MCM3	TESPA1	C3AR1	CCR7
MMRN2	rnaset2l	FTH1	CCNB1	FHOD3	LYZ	UBASH3A
apcs	IRF4	Creg1	COX16	MYPN	Itgam	P2RX5
CEMIP	ARHGAP22	MAPT	CDC20	CD200R1	SLC37A2	B3GNT5
CRIP2	MPEG1	hist1h4c	hbg1	FRMD4A	CTSS	P2RY11
ADAMTS20	DOK3	NUSAP1	MCM5	INF2	ATP6V0D1	FAM19A1
COL6A3	CXCR5	TFRC	SELENBP1	GARNL3	IGSF6	TAGAP
APOLD1	LRMP	wbp4	FAM84A	ACSBG2	ALOX5AP	HAO2
Pecam1	TLR10	HMBS	ADRB3	PBXIP1	CTSB	SAMSN1
HS3ST1	TH	ADRB3	SARDH	cryba4	SIGLEC1	Trav6n.6
hspg2	FAM129C	Mthfd2	CA2	Mpl	CTSB	FYB
NID2	CXorf21	BPGM	VWA7	MYH11	AL831768.2	TRAF5
GPX3	CD79A	ELL2	MYB	F2R	ACY3	P2RX7
POSTN	RHOH	Micall2	BLVRB	ACSBG2	HMOX1	RAB44
cilp2	S1PR4	BLVRB	REEP1	TOR4A	CXCR1	Tbc1d10c
LAMA3	FABP7	AQP9	bhmt	Tln2	Fyb	PCLO
FRZB	CD40	Cdc6	PPOX	BAG2	NCCRP1	CNKSR2
lama1	CPM	GLRX	Pttg1	PTGIR	dnase2	CYTIP
MGP	POU2F2	FRRS1	EPB42	RAP1A	Brain	ETS1
C11orf96	TNFSF13B	FECH	RAPH1	FGD6	AIF1	PTPN7
SDPR	HIVEP1	PARD6A	FTH1	PDLIM1	CTSD	CD6
bgnb	blnk	rrm1	CLUH	mn1b	CNDP2	ETS2
SYT15	Ighv2.5	ATAD2B	RHAG	Rab11fip5	DNASE1L3	LTB
KEL	DAPP1	SLC29A1	RAB3IL1	GRK6	GPR141	KLHL13
THBD	MALT1	TFR2	MCM7	MYLK	FABP1	TOX
TNXB	GPX1	FECH	PRDX3	PDE11A	MMP2	MGAT4C
FNDC1	Ighv1.5	IYD	SLC29A1	ABRACL	Gm6377	SEPT5
SLCO2B1	DENND2D	PRELID3B	rexo1	GUCY1B3	CYBB	FTSJ3
COL6A2	FOXO1	rexo1	MCM6	LIMA1	G6PD	TMEM30B
OBSL1	Ccr2	TAL1	tacc3	Cotl1	ccr12b.1	RECQL
TEK	tlr19	PPP1R15B	mcm2	LIMS2	LGMN	TRBV30
PLAT	FAM3B	FBXO3	MGST1	VAV3	fbp2	PSTPIP1
PDGFRL	PTPN11	gstp2	rrm1	ITGA7	STX3	IFITM3
FGFR2	THEMIS	TYMS	PIGQ	BAMBI	ENPP5	WSB1
gig2k	GPR171	USP1	rab15	VCL	SLC7A7	RUNX2
GPRC5B	OS9	MID1IP1	USP10	PLIN2	PEPD	IGSF3
RARRES1	dap1b	NFE2	SULT1A1	FLNB	MGAM	DMD
Ptgis	ZNF831	ESCO2	UROS	PALD1	IL6R	DGKZ
CD200	ADRB2	soul2	rpia	LPAR1	C5ar1	S1PR4
AOC1	novel	CCNA2	ADRA2A	TPM1	cyba	IL16
PLOD2	NCF4	uchl1	TTK	PRKAR2A	ceacam8	SH2D1A
KCTD12	PLEKHF1	Ppp1r14c	fam83d	Tspan32	RNASET2	Gstt3
sox7	LRCH3	GSTO1	gsta.1	ADPRH	mgc108497	SMARCA2
FAP	C21orf91	SH3BGRL2	ENTPD2	Gng12	PGD	MTSS1
PLPP3	KCNV2	VIPR1	TFR2	PDLIM7	LPXN	CDH17
myl7	tnfaip8l2b	PMF1	SLC4A7	TPM1	astl	THEMIS
LIPH	SASH3	Epb41	UPRT	TMEM206	il1b	ARHGAP32
EPS8L2	SESN1	RELL1	KIF20B	C3orf52	PLXNC1	TIPARP
EPPK1	INPP5D	NCAPD3	Creg1	LPP	HEXA	pitpnc1
RAMP2	miR.142-T2156591-c4-g1-i1	CHAF1B	KCNJ5	SSFA2	il.1beta	ckba
CDH18	HM13	SOX5	Acsm5	PPP1R16B	TNFRSF21	zgc
HYAL2	CCDC120	REEP1	TMOD4	SETD7	ALOX5	lgals2b
Nes	LTB	AK3	MGC75752	PCGF5	Bpi	TRAV2
AQP1	POU2AF1	fth1	RAB3IL1	DYSF	P2ry12	FCHO1
SOST	CD180	ubac1	anapc1	GUCY1A3	ATP6V1G1	Trbv1
MYL4	IL16	SLC16A10	FPGS	ARRDC1	TNFAIP2	DEF6
PTGS2	BANK1	Ell3	VIPR1	ZYX	FUCA1	ARHGAP9
NOTCH4	MFSD12	STEAP3	NCOA4	LTA4H	ITM2C	zgc
EPHX1	FAM49B	BLVRA	MAPT	CXorf36	adam28	IL2RG
FLT1	SAMD11	SMC2	ddah2	OCLN	zgc	SH3BP1
FSTL1	DENND5A	RBM38	TYMS	APC	TMIGD3	SYTL1
IL1R1	PLEKHA2	Avidin.related	POLE2	FHL1	MARCO	ZP4
CTSK	STAMBPL1	cpox	INSIG1	CTNNBL1	Cd5l	SYNGAP1
TNS1	derl3	PDK2	Sulfotransferase	MYCT1	fth1	MGAT4B
MATN2	BIN2	PDLIM2	HMGB2	TIRAP	P2RY13	GPR171
she	apbb1ip	NDUFAF2	BHMT	COMMD7	PLD3	NEBL
SYNE1	MEF2C	MYBL2	abcb10	TBXA2R	SAMSN1	IL18RAP
OLFML2A	Cd37	CDC25A	RFC3	Mas1	STEAP4	MCTP1
COL6A1	RGS1	COX16	AK3	MFSD2A	ggctb	cdk6
SMAD6	NEBL	RANBP17	RUVBL1	LRRC16A	CLCN7	ddrgk1
RBP1	ogfrl1	ADK	GLRX5	MYL6	CMKLR1	mink1
TIMP1	TRAV2	RHD	TRAP1	VSTM2B	ATG3	LPAR6
hairy1	IL12RB2	FRA10AC1	LAP3	SVIL	VRK2	GPR18
COL11A2	TLR4	incenp	Mfsd4a	WDR1	DRAM1	FAM26F
GPX3	P2RY8	CU695232.1	AQP9	ARHGEF26	NCF2	ZNF831
RETN	CDH1	NCAPG	IMPDH1	TGFB1I1	Tlr13	P2RY8
FKBP9	SH3BP5	MCM7	dhfr	LIMD2	psap	SUCLG2
exoc3l2b	NHSL2	MYB	WDR12	ADARB1	STK17B	fcer1g
Fam171a1	RGS18	ARL4A	RPRD1B	PDLIM4	zgc	COBLL1
FOXC2	Mia2	RNF168	NOP56	SLC4A11	ceacam8	USP41
VCAN	SEMA4A	RFC3	SLC11A2	TACC2	PAG1	ARHGAP30
PRSS23	GGCL1	MARCH3	ASPM	NFE2	ucp1	novel
Sult2b1	SWAP70	BCL2L1	TMEM61	CTHRC1	PRCP	GPR183
MASP1	ARF6	NCAPD2	MTFP1	FLII	ATP6V0A1	treh
FOS	ponzr1	cbx5	NUP133	TUBGCP5	CTSA	SLC16A1
gata6	MAP4K1	SPC25	ACAA2	VILL	RGS10	SEMA4D
pim1	BCL6	Fen1	AP2A2	tmem38a	PLAU	TNFSF8
WLS	SEPT5	zgc	MMS19	gata1b	CYP4F3	apbb1ip
NEURL1B	SYK	gata1b	KANK2	CASS4	LAMP3	IKZF1
GATA4	Trav6n.6	PTGES3	ddx54	SLC7A2	ATP6V1A	MLLT3
MYL3	Pax5	ndc80	ppan	CD9	putative	FSCN2
PLTP	FCRL3	TTK	GPHN	TUB	IL1R2	sh3d21
SOCS1	RAC2	tmem43	ALDH1L1	KRT18	tlr21	FAM105A
FZD1	GPM6B	TRIM56	IBA57	RASA3	tdh	PSTPIP1
PTGS1	PLS1	CLSPN	SLC25A37	NINL	ifi30	SNX7
clec11a	TRIM14	cenpf	PPA1	CD93	siglec10	Samhd1
rhou	UGDH	WDR76	zgc	CYSTM1	GRN	GRB10
