# Supplementary material for: Epicardium-derived cells organize through tight junctions to replenish cardiac muscle in salamanders
Source: Nat Cell Biol. 2022 May 12;24(5):645–58. doi: 10.1038/s41556-022-00902-2 (PMC9106584; doi:10.1038/s41556-022-00902-2)
Supplement: Source Data Fig. 1 — Statistical source data. [file 41556_2022_902_MOESM9_ESM.xlsx]

## Sheet: Fig.1i
	40 hpi	96 hpi	11 dpi
	0.0544959	0.546	3.89396
	0.218009	0.277139	2.13699
	0.295713	0.34946	1.79189
	0.105576	0.526077	1.17841
	0.395161	0	3.01979
	0.0348432		3.19823
