# Supplementary material for: Epicardium-derived cells organize through tight junctions to replenish cardiac muscle in salamanders
Source: Nat Cell Biol. 2022 May 12;24(5):645–58. doi: 10.1038/s41556-022-00902-2 (PMC9106584; doi:10.1038/s41556-022-00902-2)
Supplement: Source Data Fig. 2 — Statistical source data. [file 41556_2022_902_MOESM10_ESM.xlsx]

## Sheet: Fig.2b
days post cryoinjury	% wound / ventricle (µm)
	Animal no.1	Animal no.2	Animal no.3	Animal no.4	Animal no.5	Animal no.6
7	23.6	22.339	29.06	16.56	25	24.94
14	9.308	12.47	16.26	11.328
21	3.929	6.988	4.42
28	5.48	2.82	3.44	6.03	2.9546
64	3.79	1.54	3.72
210	0	0	0	0.915

## Sheet: Fig.2g
	21 dpsham	21 dpci
	1.44339	25.167
	2.45899	17.4281
	1.6256	13.4469
	1.6256	25.6588
		12.2467
