# Supplementary material for: Epicardium-derived cells organize through tight junctions to replenish cardiac muscle in salamanders
Source: Nat Cell Biol. 2022 May 12;24(5):645–58. doi: 10.1038/s41556-022-00902-2 (PMC9106584; doi:10.1038/s41556-022-00902-2)
Supplement: Source Data Fig. 5 — Statistical source data. [file 41556_2022_902_MOESM11_ESM.xlsx]

## Sheet: Fig.5c
		Vehicle-treated						wt-CPE-treated				Y306A/L315A					c-CPE-treated
	Myocardium	0.506871	0.14257	0.258733	0.470645	0.770509	0.164587	0.769116	0.237071	0.600587	0.45404	0.379663	0.231593	0.169844	0.239446	0.155517	0.153182	0.295774	0.144595	0
	Epicardium	0.0596759	0.2633	0.180724	0.298956	0.100355	0.16067	0.547288	0.359393	0.574883	2.5591	0.189783	0.227587	0.283339	0.174077	0.426564	0.525794	0.380743	0.479197	0.0657037
	Sub-epicardium	0.12362	0.883481	1.10549	1.32875	2.10324	0.726396	2.37421	0.64804	2.41819	5.0033	0.369671	0.467614	1.06814	0.1196	0.633176	1.37557	1.06224	1.33933	0.26109
	Injury Area	50.58	46.63	69.094	42.73	51.49	66.29	108.08	100.02	99.39	77.1341	72.81	91.57	35.96	49.15	47	40.1	33.77	61.85	57.6869

## Sheet: Fig.5f
	Vehicle-treated	wt-CPE-treated
	33.6561	4.55566
	25.3674	6.63332
	29.0235	2.40077
	62.8213	14.3364
	38.5732

## Sheet: Fig.5h
		Vehicle-treated										wt-CPE-treated								Y306A/L315A-treated
	10 dpci	42.9	24.87	26.58	50.01	9.51	17.3	7.32	6.42	28.75	27.06	15.33	0.38	12.14	12.07	35.58	-9.78	29.73	-15.05	14.19	22.07	6.02	35.13	24.18
	14 dpci	51.1	46.22	49.35	49.96	56.1	36.17	32	35.44	24.11	22.55	31.48	25.05	16.05	12.09	-17.77	-6.44	40.66		35.38	45.84	55.02	42.69	31.97
	21 dpci	69.83	70.13	84.8	77.1	54.5	75.14	63				33.36	44.85	24.05	46.04	57.71	9.57	53.93		79.47	73.54	77.36	66.22	55.47

## Sheet: Fig.5i
	Mild	Moderate	Severe
Vehicle	86	14	0
wt-CPE	14	57	29
CPE-Y306A/L315A	80	20	0

## Sheet: Fig.5m
	vehicle-treated	wt-CPE-treated
	19.6882	4.0474
	16.121	3.6015
	11.8335	6.4141
	7.8547	5.7624
	17.7331
