# Supplementary material for: Epicardium-derived cells organize through tight junctions to replenish cardiac muscle in salamanders
Source: Nat Cell Biol. 2022 May 12;24(5):645–58. doi: 10.1038/s41556-022-00902-2 (PMC9106584; doi:10.1038/s41556-022-00902-2)
Supplement: Source Data Fig. 6 — Statistical source data. [file 41556_2022_902_MOESM12_ESM.xlsx]

## Sheet: Fig.6b
		Vehicle-treated										wt-CPE-treated								Y306A/L315A-treated
	10 dpci	42.9	24.87	26.58	50.01	9.51	17.3	7.32	6.42	28.75	27.06	15.33	0.38	12.14	12.07	35.58	-9.78	29.73	-15.05	14.19	22.07	6.02	35.13	24.18
	14 dpci	51.1	46.22	49.35	49.96	56.1	36.17	32	35.44	24.11	22.55	31.48	25.05	16.05	12.09	-17.77	-6.44	40.66		35.38	45.84	55.02	42.69	31.97
	21 dpci	69.83	70.13	84.8	77.1	54.5	75.14	63				33.36	44.85	24.05	46.04	57.71	9.57	53.93		79.47	73.54	77.36	66.22	55.47

## Sheet: Fig.6c
	Mild	Moderate	Severe
Vehicle	86	14	0
wt-CPE	14	57	29
CPE-Y306A/L315A	80	20	0

## Sheet: Fig.6g
	vehicle-treated	wt-CPE-treated
	19.6882	4.0474
	16.121	3.6015
	11.8335	6.4141
	7.8547	5.7624
	17.7331
