# Supplementary material for: Epicardium-derived cells organize through tight junctions to replenish cardiac muscle in salamanders
Source: Nat Cell Biol. 2022 May 12;24(5):645–58. doi: 10.1038/s41556-022-00902-2 (PMC9106584; doi:10.1038/s41556-022-00902-2)
Supplement: Source Data Fig. 8 — Statistical source data. [file 41556_2022_902_MOESM13_ESM.xlsx]

## Sheet: Fig.8d
	vehicle-treated						c-CPE treated
10 dpci	26.4	45.23	28.56	22.53	44.47	37.47	5.63	19.86	19.77	9.08	1	26.04
14 dpci	76.5	56.05	57.5	52.3	62.62	64.96	28.29	45.56	29.74	7.31	39.33	24.73
21 dpci	79.11	72.07	71.13	80.57	73.01	75.84	68.25	57.75	61.71	47.94	57.54	52.76

## Sheet: Fig.8e
	Mild	Moderate	Severe
vehicle-treated	83	17	0
c-CPE-treated	0	67	33

## Sheet: Fig.8f
	Mild	Moderate
vehicle-treated	100	0
c-CPE-treated	67	33

## Sheet: Fig.8i
vehicle-treated	c-CPE treated
8.99712	10.6363
6.05732	17.6074
11.5607	14.0232
14.9633	10.8811
15.5047	16.3003
