# Supplementary material for: Epicardium-derived cells organize through tight junctions to replenish cardiac muscle in salamanders
Source: Nat Cell Biol. 2022 May 12;24(5):645–58. doi: 10.1038/s41556-022-00902-2 (PMC9106584; doi:10.1038/s41556-022-00902-2)
Supplement: Source Data Extended Data Fig. 1 — Statistical source data. [file 41556_2022_902_MOESM14_ESM.xlsx]

## Sheet: 30hpi epi
Mean	RawIntDen
78.196	38707
13.47	11948
52.645	24164
52.173	66260
63.604	111752
11.44	286
16.921	4298
34.936	28403
12.068	9039
12.206	8532
6.11	2505
61.314	28082
47.413	24465
105.351	103139
5.9	3416
9.662	4425
10.409	6839
22.48	562
11.765	3600
6.382	3427
10.421	6784
8.838	5117
13.603	7128
16.696	1536
185.604	130665
11.316	11938
22.264	6568
24.428	3371
24.331	10511
17.048	1057
18.695	2206
20.522	472
5.922	3204
13.415	1100
4.059	1104
13.1	262
15.853	3028
20.006	9603
65.128	40119
39.452	18069
102.228	36700
17.296	10637
32.365	53079
79.725	47516
23.538	9368
16.414	8519
8.688	1642
15.166	5475
17.66	8459
10.133	1216
8.381	2422
21.602	15899
24.43	13461
251.127	148667
22.554	4353
15.881	1731
9.359	3650
6.082	2451
8.249	6253
98.107	187286
33.419	28072
23.444	2532
10.633	7092
10.454	2948
130.763	257733
17.192	2063
24.417	3101
23.796	2451
19.911	2449
9.018	3048
4.217	97
8.701	5090
146.457	92854
2.858	1209
4.312	138
6.135	2773
8.092	5446
16.309	9084
5.732	1903
23.062	15521
11.479	1366
65.06	42354
5.542	2128
3.87	534
18.983	1139
8.562	1036
57.101	37744
39.899	19750
24.618	1871
35.293	22623
9.411	894
6.461	1667
8.726	3246
4.5	351
11.473	6677
19.652	1297
62.942	147725
8.85	3770
12.272	994
11.62	4195
9.745	536
14.748	4675
111.633	31034
20.241	3441
21.519	5014
11.375	364
38.182	22909
32.387	24452
27.933	26285
7.708	185
4.677	2343
6.911	1244
17.428	9411
38.647	40386
10.273	565
108.514	37763
4.513	1363
48.148	59559
66.314	120360
16.289	10783
7.082	347
12.9	10397
122.46	122582
19	1444
38.95	22747
42.636	25326
15.773	347
19.44	5696
17.096	12155
6.145	381
59.133	48075
10.13	3201
9.97	668
2.48	124
35.273	30017
11.612	2636
3.832	364
59.758	33883
12.67	5689
21.924	11773
11.188	6198
10.684	812
14.619	6754
6.663	2099
18.849	5108
236.679	37632
63.951	34022
16.848	4987
80.114	31645
16.709	2991
5.355	4959
18.689	1383
29.73	37460
25.895	28821
12.202	4539
9.11	3653
13.755	1403
8.276	3294
33.733	22635
24.189	16134
4.567	137
35.685	29440
59.153	52232
37.749	23178
26.448	19598
37.847	30126
44.164	36038
26.091	23195
231.395	163365
17.194	13704
4.893	641
20.942	1445
56.1	30743
23.016	20047
0	0
0	0
55.027	30155
59.914	52185
0.022	6
36.503	45337
37.434	19054
60.3	33406
29.416	24886
12.823	13977
187.6	81981
68.431	21761
16.855	1045
255	66555
46.602	20365
24.788	1636
53.218	25917
205.643	85342
65.828	40616
18.361	661
18.706	636
41.512	29515
24.68	617
51.622	27721
39.998	19279
90.297	56526
11.26	822
11.635	861
121.839	73225
72.495	48789
69.402	30745
34.887	27072
15.47	10365
39.691	29808
8.695	1539
23.654	1230
40.312	36926
22.096	3469
143.698	57048
55.345	20367
18.5	2072
71.329	65979
49.696	35930
65.58	62367
46.507	44833
58.394	33168
7.187	3349
10.778	3794
10.637	2521
34.429	20864
75.402	24355
112.314	148030
24.765	842
66.517	44500
13.065	6820
6.38	504
71.708	71493
16.993	5115
96.444	61531
48.107	73315
22.908	4467
139.777	83866
233.54	111632
12.633	1377
173.455	83085
61.312	28326
17.838	6154
8.649	986
7.047	451
7.753	2326
96.681	61586
12.947	1709
14.769	6321
6.923	1080
91.051	43249
11.783	707
16.283	5748
7.544	1871
16.73	7127
8.276	3898
50.382	51742
7.549	1691
21.165	13482
57.346	25863
29.951	18240
15.164	8067
5.861	1178
9.222	6188
16.37	442
23.288	11644
159.043	197372
20.733	5204
167.462	30813
17.121	10084
46.304	31533
7.82	782
14.507	8356
10.312	660
6.683	3101
15.31	10671
6.846	1780
23.06	3482
41.835	59615
24.455	13279
70.57	20183
69.053	44608
14.061	1153
7.049	578
10.131	5430
16.162	9358
22.647	9557
7.184	1875
11.451	7420
16.615	864
12.483	2197
16.167	6014
16.117	1515
10.734	4154
56.813	21873
27.111	23126
57.394	25942
22.475	18250
20.083	14078
6.975	1395
6.809	1069
19.738	11053
6.069	1487
116.825	81894
11.473	15729
5.833	315
4.143	1910
24.44	2053
5.19	2538
8.3	3602
5.366	3574
7.053	4634
137.966	92023
4.692	2055
10.581	4116
10.954	7383
5.19	2538
8.3	3602
5.366	3574
7.053	4634
137.966	92023
4.692	2055
21.656	5414
6.683	1771
10.581	4116
10.954	7383
15.702	5103
6.956	2205
13.489	9442
20.681	1944
16.366	11685
10.162	4024
19.015	8652
2.116	692
7.924	2290
17.306	9899
21.528	4607
18.59	4982
7.326	1370
7.204	2406
19.114	3364
4.895	3040
8.02	393
9.968	1575
11.753	1810
13.011	2277
12.738	535
74.911	161658
11.47	8442
8.934	3252
6.905	511
6.697	1259
129.51	95060
8.728	7820
6.609	2181
24.281	16827
16.381	11598
33.263	30802
18.81	395
22.474	1708
3.448	100
22.153	4497
17.028	7833
91.46	166640
18.046	3537
14.467	4369
62.253	24341
103.508	76596
22.2	777
19.327	1063
22.581	4313
72.687	174885
11.224	853
124.692	56735
106.47	32367
19.602	6508
9.036	4247
20.394	673
70.805	127379
5.483	159
10.828	4526
95.445	81128
7.983	3265
10.497	1858
18.45	9262
6.385	166
6.333	437
4.8	144
8.648	3961
14.207	3424
18.952	1990
6.828	1789
12.964	3915
3.159	654
56.784	30493
14.353	6416
2.83	1752
14.205	9574
16.573	3497
20.594	11018
4.896	989
18.51	1925
20.151	21844
8.04	3457
2.851	211
123.195	74410
6.597	4196
17.702	5576
16.37	4731
16.597	5394
11.794	3998
12.593	1083
10.659	3283
3.37	829
10.098	414
13.025	3178
24.421	9915
13.529	5168
61.117	38626
10.526	1021
3.255	319
1.716	187
6.48	324
2.267	526
113.324	110944
22.596	5536
22.376	27276
22.502	5288
3.269	170
7.254	2314
14.924	1373
7.228	665
8.913	615
14.248	2237
10.497	1837
3.675	724
18.479	11198
22.969	11232
5.106	240
13.708	5675
8.04	4840
16.708	9791
12.297	3185
116.62	60176
16.75	5963
11.037	4194
11.971	419
3.47	687
8.943	2656
7.133	1505
8.114	6426
17.838	3746
23.077	2400
40.01	20565
23.218	13095
5.026	960
62.472	39170
42.533	21947
21.015	16644
16.149	9189
11.818	8036
48.155	23885
22.337	2256
10.167	305
12.162	6215
17.493	1242
64.726	34305
23.861	3937
19.248	2483
16.947	5440
17.454	13614
10.959	7540
14.844	11311
8.922	3426
9.749	5898
22.644	1019
12.63	6896
12.129	4888
4.081	808
19.909	438
4.261	1240
2.33	226
4.123	1006
40.216	26020
10.804	6277
7.093	610
83.39	75468
8.492	2089
16.749	2864
17.889	2737
10.537	5785
23.777	23492
17.407	1584
21.785	15903
24.361	9574
50.861	27414
12.826	1103
75.002	41026
32.807	30543
7.585	2708
20.583	8192
10.873	2490
4.784	464
5.603	1059
0	0
5.748	1161
23.206	789
7.919	7024
4.036	339
11.214	2097
5.163	790
1.327	142
2.382	1303
4.85	1838
4.011	746
48.022	30206
9.345	5392
3.469	451
11.04	7132
4.676	505
4.228	3632
10.63	2126
3.532	717
7.424	1173
15.214	9037
5.618	2045
2.813	436
5.739	637
4.629	1287
8.136	480
4.111	185
7.436	1755
3.819	760
1.771	147
4.43	731
3.05	491
3.95	3022
3.442	358
3.783	87
2	78
5.026	191
11.151	2364
1.761	118
2.907	657
3.14	895
3.422	770
4.685	431
4.906	937
1.831	130
2.731	142
3.144	566
3.05	366
2.487	592
3.616	575
32.61	27653
10.153	7645
16.169	8117
7.371	3354
135.544	99489
7.892	3212
4.277	1484
3.887	482
2.18	1282
65.077	30456
77.748	19437
29.243	18189
22.653	3783
22.181	17678
7.454	3876
11.079	6603
5.561	962
10.322	3045

## Sheet: 30 hpi myo
Mean	RawIntDen
2.307	579
2.899	687
3.928	2388
1.967	236
2.154	530
1.989	179
6.15	369
3.595	1262
5.759	1290
19.18	2935
1.974	306
2.093	226
3.692	790
23.21	6173
7.864	1392
4.662	746
9.791	3182
11.2	2071
4.654	1559
23.97	9995
3.895	1005
4.354	209
2.827	212
3.084	441
1.625	39
4.166	1454
4.724	548
7.827	407
6.02	2775
4.426	301
4.245	866
4.674	1206
4.329	1026
11.66	5319
1.844	531
1.787	352
14.11	6676
2.347	392
4.175	714
8.918	4887
2.823	223
9.598	787
6.355	1074
2.509	419
1.859	132
5.484	340
4.013	923
7.433	223
3.669	554
4.302	968
6.195	2379
4.765	1763
3.548	706
2.836	156
5.647	288
2.541	277
3.485	230
6.529	222
4.59	895
20.4	2101
2.839	159
6.329	1095
2.763	105
3	249
3.639	131
8.055	3931
2.389	516
6.478	298
7.554	491
5.661	1353
5.152	407
2.328	312
3.644	266
12.81	602
8.28	1772
7.26	1561
13.32	2530
5.915	349
9.137	932
5.263	1421
7.113	2020
13.4	737
5.439	359
9.99	2897
21.53	1938
4.621	1377
5.652	1820
3.089	1455
16.92	3282
5.734	1273
3.664	535
5.453	4084
6.361	2939
14.7	4630
2.37	865
5.35	107
3.853	1129
7.099	1079
22.64	3101
13.14	9339
6.663	3438
2.565	495
18.73	618
8.773	3746
6.364	140
5.574	1360
1.904	495
7.336	785
2.914	953
4.113	1057
6.909	2121
3.186	1577
4.232	529
8.567	514
6.45	258
2.29	316
5.018	572
5.961	2319
4.64	877
6.001	4177
7.236	398
2.428	1027
6.909	1907
2.736	528
2.696	124
4.556	779
11.54	7249
3.278	236
1.134	161
10.68	3419
5.732	1026
6.477	285
3	258
3.39	200
6.987	4849
5.185	700
5.95	1898
2.829	215
10.12	8907
1.707	461
2.874	727
3.919	772
11.29	2878
4.914	172
11.06	708
13.52	1068
5.154	1402
4.667	378
6.057	3289
7.074	1047
3.217	444
3.342	762
8.487	4600
11.79	1544
4.698	249
3.695	739
5.123	2541
5.614	786
4.679	131
12.93	530
16.76	6687
2.679	560
7.667	1449
2.49	518
3.346	455
2.933	610
3.197	243
3.718	2231
1.804	772
13.68	383
3.267	1150
2.829	331
2.515	327
1.826	84
7.625	183
2.271	611
3.927	970
3.691	347
2.793	229
2.884	620
5.064	3064
6.606	5225
8.084	3080
9.157	1575
14.4	7574
2.671	649
4.537	2418
3.66	527
4.503	1941
4.534	263
5.179	3465
5.565	1508
2.751	850
8.438	270
6.559	5411
5.232	654
11.22	830
1.847	109
6.893	193
3.368	714
4.357	2126
1.929	135
3.538	1104
1.821	51
2.378	661
1.935	120
14.97	479
1.769	612
6.581	1099
2.212	115
5.451	278
2.878	636
2.95	59
4.657	1262
3.595	568
1.5	45
2.331	676
4.571	448
3.227	71
3.801	2372
5.607	600
13.55	6138
13.59	3506
2.42	513
5.972	3637
4.273	188
7.734	1771
3.643	1275
5.65	339
1.9	171
9.427	7155
6.732	1986
2.576	85
3.379	571
3.234	207
16.12	5528
2.022	93
3.29	102
7	1785
8.676	2273
2.048	508
2.28	652
8.027	2047
5.154	3005
5.328	325
9.932	2354
4.416	1899
5.383	323
2.134	271
8.966	8509
1.846	120
7.099	2506
3.385	606
3.41	907
1.665	318
1.56	142
3.46	173
6.717	1639
9.543	2863
2.191	701
2.571	838
7.134	2668
19.06	896
6.615	1581
5.984	1855
2.121	140
4.681	1554
3.699	1487
3.572	1618
1.902	563
3.684	840
5.186	1530
2.476	260
3.491	192
1.924	631
4.904	2197
5	145
4.539	1380
4.551	223
5.963	1288
4.602	382
2.009	430
4.466	728
3.462	592
5.905	933
2.221	1348
3.365	858
2.638	604
4.641	594
2.435	56
5.399	745
4.803	730
2.459	423
8.512	715
2.553	388
2.094	559
16.27	1448
4.977	1090
7.812	6234
8.821	1526
2.284	466
3.607	826
10.86	7905
2.217	705
2.416	662
2.8	140
3.706	315
10.92	28044
3.617	1190
1.712	582
1.606	53
6.908	2563
2.112	870
2.232	1281
2.659	577
6.208	658
2.093	314
3.025	596
3.328	213
8.837	919
7.282	4821
10.53	642
7.112	11088
2.583	1498
12.67	1457
4.784	1818
1.826	484
3.172	92
5.897	1374
2.378	233
3.29	1780
3.288	960
5.318	952
3.85	924
3.453	877
1.562	553
3.166	1067
3.742	782
1.947	185
2.677	2412
2.563	751
4.044	647
2.348	763
3.303	981
4.951	406
2.732	814
3.196	588
4.756	3876
1.741	1292
6.215	404
8.178	875
10.24	3165
1.967	177
2.279	294
4.534	399
14.19	965
4.527	670
3.786	106
2.386	1751
4.977	214
5.939	2453
2.257	1438
4.332	1460
4.451	227
7.54	1885
6.094	1231
1.6	104
7.669	2063
2.179	815
3.286	437
3.77	901
15.2	2690
7.513	3952
3.721	160
6.759	196
2.52	829
1.517	364
7.204	3559
2.162	320
13.96	2751
1.777	295
6.292	151
6.367	191
3.392	268
11.87	2646
6.233	3204
1.908	500
3.206	997
8.704	2881
2.93	1084
3.152	208
2.371	313
2.645	566
6.661	413
4.585	651
2.607	1134
4	572
21.33	9387
5.59	2225
2.723	629
7.908	1036
2.927	483
2.969	852
2.76	138
3.605	912
13.9	4059
4.037	2402
3.231	559
8.702	4438
6.677	434
3.155	773
2.328	149
7.205	1794
1.656	500
8.98	1320
6.618	225
12	456
8.303	739
9.31	2942
6.588	1456
6.014	884
3.76	643
3.976	501
2.641	742
4.027	447
4.451	405
6.106	2998
3.453	891
1.811	96
8.186	5886
4.221	2064
4.633	278
12.11	2470
3.993	587
3.756	2201
4.989	3976
1.878	462
2.519	204
3.366	892
4.582	866
5.495	555
9.812	4278
4.49	2959
2.014	290
3.049	125
2.768	274
3.994	651
4.285	1851
3.216	492
2.244	377
8.944	1449
5.148	1457
3.048	128
5.066	1302
3.345	184
3.054	281
2.183	334
4.368	463
3.254	231
2.45	441
6.69	562
5.172	150
3.345	368
23.94	2873
3.86	633
7.054	261
2.736	922
3.213	1372
4.017	711
2.958	71
0.882	60
3.481	2221
8.594	2200
2.137	906
2.906	1203
3.609	978
8.758	578
2.686	454
2.871	178
3.056	110
5.815	849
3.571	75
4.151	303
5.109	327
5.146	705
8.882	453
4.043	380
2.223	878
1.833	341
4.762	1219
4.147	282
7.53	2244
1.962	51
3.1	62
2.814	197
2.883	1326
9.265	1260
3.174	1730
11.85	2276
2.785	415
18.45	1181
7.335	8985
2.206	150
4.067	732
11.68	1098
12.84	2581
4.049	1239
7	1876
2.843	199
4.876	1102
6.34	2295
4.407	238
4.432	1569
4.164	1570
3.175	200
2.396	381
2.203	423
2.681	311
2.921	111
1.864	110
6.55	131
3.255	153
2.869	720
3.184	726
2.062	167
4.267	1263
2.052	316
2.516	644
3.536	343
4.52	5112
2.33	431
3.216	537
11.01	1805
2.054	495
1.814	78
6.34	4108
20.39	11069
3.3	99
2.307	503
2.5	85
4.989	923
6.703	3050
7.078	3539
10.76	2884
7.977	343
3.866	375
12.99	14318
4.008	485
2.899	258
7.872	1173
4.701	550
9.629	5325
2.664	722
3.688	177
9.441	878
14.28	7252
5.654	441
14.68	6385
6.791	3178
17.82	9214
1.871	260
8.654	450
5.189	2413
2.545	565
2.721	857
10.372	2313
21.055	3432
14.821	11279
8.795	3826
12.377	1708
11.631	2268
9.453	5133
19.986	1379
9.958	707
5.796	3547
10.398	4596
13.056	9022
6.223	2122
12.522	288
11.5	4577
7.036	3870
7.41	11108
19.465	1382
9.418	5246
16.242	12896
5.259	4717
7.643	1842
5.5	2992
9.563	3328
12.612	49113
6.373	2154
12.7	8077
7.526	6013
13.714	480
3.019	1437
4.826	111
8.802	3688
7.43	11873
7.941	2803
15.385	24416
11.128	2003
14.32	12530
10.091	16458
3.725	380
24.202	2396
18.238	3684
7.921	3422
9.356	4229
13.441	2863
20.451	5481
23.363	12102
5.039	1038
10.166	10105
16.435	23962
10.981	2339
11.399	3682
15.817	5868
7.87	181
4.406	890
9.649	2306
12.421	1652
5.203	333
8.423	438
12.343	4320
15.615	406
20.689	6579
9.095	191
12.379	3850
4.634	1594
4.821	135
7.037	29908
4.7	141
5.732	1221
6.87	529
12.867	1647
7	574
15.469	2274
7.776	3126
7.377	1800
7.635	565
12.854	5720
19.824	7097
19.692	10299
19.797	9483
8.089	3810
7.945	580
16.438	2367
9.169	5694
8.37	1607
18.601	2846
7.142	2014
15.353	5957
5.057	971
8.508	2025
11.104	1921
8.599	4050
13.364	8085
8.841	3174
15.396	3541
5.478	126
11.561	4162
12.491	8069
17.509	1856
11.633	8643
13.681	3817
5.254	3394
20.275	3386
7.507	518
24.45	6357
7.518	1872
13.542	9168
3.458	83
12.373	2524
15	1545
6.893	2702
16.984	5265
17.079	14995
7.894	4113
18.576	1226
14.68	734
6.87	158
8.297	14071
15.957	1851
10.681	21234
7.549	1072
8.672	4102
6.876	3933
4.549	655
9.233	674
3.195	818
4.332	1984
6.259	1646
8.258	3584
9.509	6675
4.102	361
9.222	332
8.167	931
13.358	3246
8.462	1777
5.916	982
14.255	2124
6.382	5878
3.364	74
7.655	3146
12.514	4017
7.444	201
14.172	1403
8.491	1350
11.328	2277
22.881	1350
4.833	290
8.718	9755
6.254	1526
4.591	831
4.515	1219
5.42	2672
16.298	2624
9.634	5318
11.23	1561
6.611	2175
7.45	447
3.938	1339
6.451	3516
4.866	3479
3.7	148
6.657	5585
15.5	651
7.824	931
8.259	446
4.123	235
7.889	213
5.428	2003
8.533	512
8.295	788
7.647	1644
6.457	1821
8.325	2256
6.229	2311
10.563	3507
9.645	897
16.525	975
5.706	1318
6.736	2829
4.56	456
16.781	537
11.58	5512
19.415	6368
15.136	6433
4.856	471
14.379	1481
6.316	1920
7.523	1798
9.197	6870
10.797	3088
16.586	4047
12.954	1982
4.593	1782
17.475	6990
4.119	865
3.817	2588
12.626	5644
11.891	7301
8.829	9147
3.455	964
6.09	6297
6.174	284
2.723	256
8.956	609
4.976	1473
8.417	5875
5.953	3453
11.368	2319
12.931	6026
24.036	3341
6.027	4171
4.953	2298
9.635	501
7.242	688
4.257	1128
6.585	540
8.236	1672
5.907	3615
8.41	2338
7.966	3736
6.401	5806
7.064	332
5.458	453
4.574	1203
7.133	4565
2.235	181
6.564	1175
2.855	1145
6.902	1615
9.189	2040
3.252	979
7.632	2862
2.68	528
3.583	584
4.078	1778
2.611	376
4.7	3586
5.862	170
6.343	444
5.1	3422
6.266	777
2.729	382
9.101	1356
3.61	1285
2.289	396
3.314	570
2.897	113
2.419	520
3.22	1359
4.19	683
2.72	68
4.772	2071
6.385	249
3.589	682
3.977	5425
2.462	783
3.692	1296
2.743	192
2.832	405
2.949	864
6.271	1411
19.432	7015
10.922	1813
7.525	2423
9.554	3468
24.714	5437
11.036	2152
3.797	1181
6.564	6597
3.129	460
15.538	1212
8.65	5432
8.221	1636
13.18	10386
15.33	2974
5.005	986
7.46	1574
4.959	1914
14.486	1608
14.169	4109
7.629	885
6.951	285
9.257	1009
10.377	8115
8.253	3202
7.463	4269
7.004	1625
18.8	10058
18.765	4391
10.54	1718
20.556	7400
12.633	619
17.352	11383
15.154	3652
3.188	1103
8.545	3119
15.894	4196
3.298	376
22.167	665
4.575	366
3.425	137
8.632	1010
5.205	687
9.85	394
8.612	844
6.711	651
8.717	1787
10.033	8097
5.102	648
7.5	465
16.87	388
3.78	843
6.026	1163
3.317	481
9.867	592
5.024	1703
4.459	6604
4.814	1343
6.879	399
3.963	1827
2.946	109
6.868	2294
2.591	285
5.231	2223
3.941	1127
7.234	4044
2.681	311
3.994	651
3.012	1021
2.75	77
6.913	636
3.977	513
2.937	558
4.49	449
3.406	109
3.785	2169
3.156	101
3.37	310
5.366	2699
1.84	46
3.899	889
1.683	69
2.368	161
3.521	331
2.978	1084
11.062	1250
3.99	419
6.544	1695
20.944	4901
6.614	754
3.73	746
4.362	868
6.323	999
7.308	2229
10.675	427
10.354	2485
8.742	271
4.326	199
7.222	1206
23.892	884
7.507	5540
13.977	4962
3.725	406
3.399	979
9.25	333
17.125	1507
15.23	3183
14.561	961
4.45	801
2.743	1728
2.206	342
4.43	917
7.331	1305
8.804	3495
6.881	4218
7.833	752
4.965	1132
6.023	1054
2.259	524
5.086	1185
5.354	514
5.937	1692
7.355	912
12.429	2200
9.208	1151
2.927	281
5.368	365
3.343	1979
4.4	176
4.96	372
1.679	47
3.008	2304
3.094	1315
7.583	364
4.303	469
11.615	1359
3.793	110
3.738	2172
2.896	391
2.383	691
3.597	536
12.569	641
15.681	2948
4.303	284
13.529	460
3.195	1543
14.474	1679
8.478	763
1.458	328
3.724	756
1.766	461
13.24	1986
16.422	7012
6.288	459
9.569	2354
3.248	328
7.075	1139
3.232	1836
8.785	1432
3.596	543
3.906	1336
5.529	1548
4.067	1216
4.779	932
9.472	1525
11.885	1034
5.575	1260
9.836	3364
9.188	1902
15.964	11462
5.405	3340
4	156
6.026	1645
7.035	795
3.561	527
5.158	392
8.25	627
3.573	779
2.766	130
4.132	1471
11.364	4591
3.148	425
3.157	423
5.96	1204
12.992	3144
7.285	2302
2.723	795
3.208	385
7.998	3239
5.886	2590
6.022	554
3.789	1061
5.646	717
9.8	9428
10.738	451
3.508	1575
3.308	1204
7.809	2202
5.029	1026
3.26	238
16.797	1243
3.35	603
5.79	3225
2.825	2062
6.17	2215
7.483	651
3.074	1039
3.198	275
2.86	838
13.419	577
8.025	321
4.618	254
9.381	3574
8.137	1904
4.39	360
5.077	330
6.6	627
23.963	10400
9.102	1784
9.666	4601
12.579	5887
6.775	1145
3.993	1813
6.107	1649
2.938	423
6.148	1451
3.221	628
4.738	2336
8.31	5260
3.147	343
5.449	1542
2.848	94
2.686	188
16.475	1631
4.404	207
3.36	551
3.326	725
3.382	372
2.534	261
2.467	1179
5.424	179
16.453	2435
4.647	158
3.745	191
3.864	738
3.107	1252
5.855	3021
3.657	640
1.819	331
2.445	626
2.391	55
2.804	258
2.039	314
2.088	71
2.222	300
6.87	1745
2.954	257
4.581	1420
5.639	1015
7.85	157
4.396	211
2.546	387
2.188	151
5.768	398
9.75	312
18.857	528
17.326	745
3	714
4.809	428
2.259	741
9.499	3942
2.274	705
2.758	1059
4.21	2084
9.644	3761
4.462	879
3.615	929
4.203	664
2.94	147
2.029	1173
3.75	1200
3.335	737
3.797	1272
1.789	787
2.171	280
3.862	672
2.712	724
3.172	536
10.815	4434
2.252	349
2.913	67
2.907	532
2.472	1419
4.365	646
2.201	493
4.052	547
5.377	1183
2.58	1027
5.071	928
3.694	809
4.643	2289
8.113	430
2.726	548
5.808	697
5.932	872
8.969	2045
2.104	467
3.216	669
2.593	280
3.727	82
2.235	76
2.363	1309
15.785	4625
7.537	2472
2.896	388
3.212	591
1.613	279
3.625	783
2.617	437
10.936	1028
1.619	238
10.932	5597
7.072	1181
3.531	805
8.911	2798
9.103	528
3.288	365
12.464	10420
7.175	4958
8.891	6748
8.358	3410
2.295	404
2.479	481
3.126	2648
4.598	2584
2.555	534
7.121	4607
3.836	1239
7.602	3497
3.979	1309
2.705	165
4.394	2184
2.636	290
5.848	3158
9.08	227
18.004	4483
3.573	886
1.778	64
3.193	1970
7.228	665
7.885	2949
2.139	571
2.347	115
3	675
4.684	1321
8.613	3764
16.217	6941
4.195	495
2.32	833
3.176	289
7.452	1699
1.894	89
3.13	914
17.342	3295
9.598	2505
3.581	111
5.182	342
4.357	867
3.32	1132
4.103	1551
2.922	1128
2.11	652
5.896	1138
5.444	2749
1.768	465
19.338	1489
4.071	456
6.196	2943
3.826	1385
23.671	1799
5.07	801
4.272	957
2.56	768
5.971	1033
2.057	430
3.6	72
1.936	426
2.75	121
2.293	227
3.802	749
1.702	400
2.657	797
3.391	590
3.134	398
3.015	784
6.242	1804
2.608	459
2.944	1572
8.94	894
21.382	3806
1.515	250
6.685	1718
3.37	1001
3.406	865
4.121	820
3.831	1249
3.608	1032
2.876	926
2.908	887
2.028	803
2.969	193
6.432	476
6.036	2686
2.017	692
3.982	677
5.133	154
6.222	2775
3.54	1600
12.41	2209
4.336	633
3.314	2532
4.637	1493
1.897	624
2.55	255
1.626	509
2.448	142
2.507	346
3.697	865
1.748	388
3.966	1614
3.056	165
1.583	182
3.697	244
2.766	1090
5.016	1234
3.202	1047
4.651	1493
3.239	1451
21.011	1933
1.715	530
5.297	2352
5.704	3930
3.225	1203
8.052	620
3.562	798
2.727	930
3.309	1241
6.474	246
4.63	1477
4.003	1513
2.509	956
3.345	679
2.493	566
3.091	921
3.745	1412
4.243	1362
2.769	504
3.501	1537
2.628	678
5.594	179
5.619	3293
4.972	1974
16.408	1247
2.92	73
3.399	605
3.447	262
2.723	482
2.256	88
2.78	139
4.026	1256
4.274	2436
1.633	619
12.373	6892
13.262	7732
2.367	923
6.212	1112
2.731	71
3.476	591
3.406	1744
19.571	8983
4.019	4115
4.233	1088
2.803	684
2.741	318
3.537	191
2.031	197
4.611	1531
4.548	2433
3.689	1575
2.829	3712
3.692	672
4.998	2484
4.615	1320
3.011	2701
3.39	1346
8.137	10399
2.771	593
2.258	806
2.821	79
4.08	1636
5.137	262
6.655	4552
2.179	743
3.723	886
4.613	4212
3.232	614
2.392	921
3.652	84
4.764	4912
4.063	898
8.256	1808
3.671	1883
3.115	2564
3.062	1127
1.556	126
4.557	1686
2.685	1160
17.719	6946
4.082	249
5.511	4205
5.318	117
2.532	195
7.674	1673
2.601	978
5.807	2555
2.279	1504
3.044	274
13.694	7162
2.358	283
1.974	300
3.454	784
2.539	1267
2.309	157
10.475	2116
3.151	1021
3.267	98
13.223	3742
3.015	196
8.05	161
2.744	1106
3.964	1324
8.015	2629
9.065	843
22.759	3027
4.186	2001
3.174	73
4.584	2686
7.588	903
3.917	1183
5.747	2454
15.621	453
9.825	560
3.008	355
11.264	2174
2.979	280
2.163	331
8.179	638
2.341	192
4.303	284
11.193	4007
7.275	2888
4.971	174
12.456	847
8.464	1405
8.108	1808
9.913	684
11.787	4090
3.869	1122
13.395	509
2.397	374
14.769	960
2.2	154
6.968	4076
14.616	5057
2.667	56
8.846	345
15.083	4887
8.727	1632
6.779	7389
7.32	2650
10.2	1275
2.599	629
4.702	489
16.647	5377
10.683	438
4.613	346
2.562	228
3.009	328
4.146	655
3.032	573
4.441	302
7.769	202
3.476	1168
13.446	6548
3.044	551
4.106	1708
6.892	255
4.574	1322
5.916	1331
2.331	853
12.299	1771
11.221	3299
5.354	2313
2.328	638
6.198	2250
3.564	1037
3.81	1101
3.47	1704
7.596	676
5.39	2296
15.342	2424
2.776	1688
2.824	466
3.281	653
3.826	1756
3.489	635
6.859	6283
2.771	97
2.6	195
4.196	965
3.038	1841
5.361	713
2.473	675
2.077	81
7.832	932
3.389	688
9.591	4671
4.359	911
5.774	306
4.523	4482
4.16	678
2.549	232
2.792	1103
5.266	1427
2.174	187
4.147	933
5.264	1695
3.392	899
4.29	798
5.125	1686
5.078	1361
12.596	4900
5.433	2961
3.234	346
5.264	1816
1.979	289
5.619	1107
3.26	251
2.035	116
3.48	1632
6.31	631
3.019	323
2.786	287
11.26	2860
3.235	1158
4.157	981
4.073	1450
5.185	2297
3.604	555
3.25	1495
2.659	351
4.742	147
2.388	160
4.135	550
3.2	160
2.21	789
11.587	3986
2.688	465
6.967	3184
4.75	1482
6.522	2537
4.01	1993
16.054	1477
2.858	1232
3.635	229
4.824	2219
1.843	188
10.933	10135
4.787	1278
12.891	2488
3.478	1419
9.273	4080
1.952	123
2.209	444
2.434	353
7.217	1494
3.39	139
2.264	797
19.82	20256
6.696	1935
6.312	404
23.096	17276
7.269	378
2.164	422
8.02	4772
7.199	1303
1.407	38
6.952	1154

## Sheet: 40 hpi epi
Mean	RawIntDen
6.417	5127
21.3	8818
39.156	24629
4.689	3165
7.643	1391
4.88	405
8.858	7662
13.125	3255
3.67	3971
12.012	8324
8.239	3963
8.435	6444
8.61	6492
7.498	1582
7.821	6061
11.923	1085
5.783	133
5.387	167
7.507	5728
7.714	162
9.59	3577
5.832	4631
7.061	5119
7.025	1700
4.64	116
4.751	1734
3.581	684
2.356	1164
4.781	1090
17.199	4764
6.736	3159
10.027	1113
19.775	791
9.81	569
14.434	4489
6.072	3054
7.554	1254
7.468	8625
4.01	1612
3.584	491
5.696	319
4.669	5290
6.266	1485
6.842	910
8.362	786
4.648	595
7.146	586
6.623	1106
2.289	1142
7.02	3524
4.589	2400
13.84	4069
2.97	196
4.784	1440
6.333	247
2.923	3531
2.311	1687
3.025	1546
2.37	128
4.299	4768
11.558	7582
8.427	3590
8.21	6289
8.254	5951
8.24	5710
7.185	582
11.152	1617
5.405	654
7.786	5980
7.041	521
10.062	2606
6.381	5156
6.969	5199
7.139	2213
3.252	8634
3.602	1646
3.4	493
6.143	5258
13.71	1467
6.465	556
5.078	1955
2.843	145
2.375	1230
4.667	1400
20.029	9654
7.902	6922
13.168	2199
13.406	2212
6.657	3455
7.088	1850
7.118	9204
4.627	1203
4.561	2098
4.38	841
5.904	431
5.255	5802
8.396	1612
6.184	303
10.762	226
4.778	215
5.733	2987
4.517	1441
7.08	5423
5.14	1393
8.256	2898
12.898	6694
10.004	6903
16.219	4379
8.521	4039
8.409	6332
7.355	3067
24.33	16058
10.093	10214
13.725	2196
12.55	2372
18.5	518
24	672
6.922	796
17.13	7486
12.378	1473
9.893	1385
6.005	3339
7.752	3527
2.146	1176
2.933	613
8.852	2337
5.368	4547
17.67	3216
13.463	10420
7.819	5786
9.476	199
14.576	14591
15.243	1570
5.296	2378
9.437	2095
24.129	14550
7.453	2042
11.369	6901
16.304	750
7.341	5469
17.226	4048
6.944	1000
12.463	4524
9.68	484
11.607	3633
8.368	5623
9.567	1435
8.294	282
13.828	6928
7.204	3948
10.226	1176
14.222	512
14.183	3957
13.545	7653
7.06	353
11.262	473
6.691	368
5.147	1920
23.264	2559
5.65	113
26.964	21032
22.5	7425
12.125	8524
8.892	4437
6.489	1181
8.488	5305
6.291	1403
4.947	653
18.056	12224
4.628	833
11.054	4510
4.2	189
5.357	1816
10.035	572
3.113	3524
17.557	9270
1.058	55
6.932	513
13	832
15.186	3599
17.224	5925
12.593	2506
6.321	2307
4.047	1643
11.629	407
10.312	330
54.853	19089
2.569	149
12.059	2460
6.544	1420
13.739	3105
3.208	2509
6.796	734
7.906	4451
7.726	8599
7.799	3954
3.477	226
9.938	1431
10.75	8654
23.712	5027
11.826	272
49.089	20863
10.134	7621
6.9	5268
6.003	3758
2.821	110
28.538	19406
10.536	5995
22.099	27359
21.891	2802
6.602	6873
39.287	20547
8.492	8016
7.481	2364
26.497	26656
19.563	20385
7.085	2168
5.773	687
9.958	239
10.823	5942
8.93	4456
16.876	12252
73.376	29057
48.76	56562
16.159	3765
11.227	6141
7.77	2735
7.742	480
22.446	14186
4.289	193
12.811	16039
12.232	1003
9.197	3596
17.209	4113
10.79	1338
14.42	9690
10.096	4291
75.967	25221
19.553	10324
23.614	20001
11.816	14498
30.45	39768
8.929	3518
13.456	2301
20.975	13172
15.078	1538
7.891	5595
2.71	2415
3.407	419
20.227	445
15.519	5773
8.907	2494
7.476	2011
6.048	127
8.881	4547
3.65	646
17.072	1417
3.175	127
23.783	13580
7.726	4419
23.844	17859
46.103	19640
44.472	29796
78.094	29051
9.435	868
15.211	6860
5.771	3376
7.775	4362
34.431	31539
6.39	1048
6	1302
14.117	7369
13.962	9480
6.696	1058
9.023	4683
15.139	15427
46.478	41133
5.988	2006
24.549	12397
37	19388
10.424	8923
14.428	10114
39.425	30949
9.84	9653
8.039	4783

## Sheet: 40 hpi myo
Mean	RawIntDen
2.875	1682
8.354	2339
12.017	3545
2.8	1596
3.86	606
3.673	1234
16.131	6162
6.417	1739
16.029	1090
13.398	1581
4.369	3146
22.541	5838
7.264	4206
13.793	800
16.059	546
4.899	1886
4.416	711
5.388	2290
5.82	1263
8.153	1867
5.624	3819
6.072	3048
5.295	1382
3.651	1570
4.391	1919
4.969	318
4.482	372
6.52	802
6.302	794
7.81	164
6.135	1043
3.259	176
3.798	619
3.742	2814
3.391	997
4.497	1673
2.503	806
4.776	320
3.511	2212
3.285	2477
4.004	4032
2.946	757
8.542	205
7.101	11419
2.902	505
2.612	559
5.025	603
9.42	8016
6.977	600
4.375	350
2.706	736
5.704	2430
8.881	2620
3.927	2792
8.023	2479
5.815	1442
6.064	1140
7.238	1187
5.656	1380
4.926	2128
2.33	1172
2.625	483
10.137	2595
3.819	1879
18.677	8199
6.193	3939
4.177	2189
3.292	1320
7.435	3539
2.269	447
6.483	3021
4.116	2124
12.759	370
3.761	1320
3.206	109
3.299	927
4.558	1545
6.697	221
3.614	1095
3.624	801
3.728	768
7.924	4691
3.857	972
3.567	239
3.51	2180
4.49	1962
3.296	89
4.648	330
3.25	104
5.149	242
3.049	1418
4.13	318
3.153	1567
3.061	502
6.937	437
3.057	862
11.6	1334
3.094	1584
5.457	2925
4.916	1411
2.63	121
11.072	3543
16.753	4004
10.567	5273
21.588	2094
6.051	2390
6.767	3884
7.32	2972
6.268	1191
3.645	452
3.376	314
2.235	152
7.617	4098
3.633	1958
3.734	814
6.316	3752
12.783	8935
17.736	2288
2.382	4824
14.003	5181
4.481	717
4.623	282
13.747	1141
4.191	3294
3.479	1169
6.529	8377
5.28	3474
3.553	2409
4.575	1002
12.337	6329
4.323	549
4.247	913
3.817	10608
4.264	2388
5.445	3191
3.348	1058
2.824	980
2.932	821
3.151	879
4.006	8501
3.735	422
8.361	3311
2.567	421
4.091	1943
2.804	1015
7.75	465
2.415	285
3.583	989
3.204	1429
2.739	556
3.838	1113
8.26	1999
2.335	383
2.705	798
3.155	1650
4.919	669
4.843	1511
3.571	225
3.507	796
3.516	1104
16.696	2254
4.851	815
3.974	3823
10.808	5404
3.935	425
6	1410
4.471	228
3.077	954
5.94	499
8.259	223
3.768	908
2.708	65
2.989	1040
8.293	340
4.402	1347
3.233	818
2.197	1193
4.906	2355
3.681	173
3.045	1157
2.161	564
5.952	3863
3.535	152
4.923	192
4.883	293
2.54	1285
2.609	420
2.557	698
3.629	127
4.375	700
3.114	2270
13.865	7626
2.689	925
1.959	382
6.207	5214
8.711	1507
3.3	66
2.272	484
2.627	872
2.876	647
4.625	3307
5.386	1718
3.966	7690
3.677	1890
3.528	381
3.142	1037
6.707	1764
4.274	2077
4.3	86
4.64	116
4.751	1734
3.581	684
2.356	1164
4.781	1090
17.199	4764
6.736	3159
10.027	1113
19.775	791
9.81	569
10.364	228
6.419	1868
2.025	798
4.596	262
5.451	1766
2.207	64
3.437	849
4.702	1373
2.724	3974
3.685	3678
15.105	6314
5.2	2418
1.828	276
2.619	55
2.625	63
2.026	389
5.47	722
4.083	490
7.688	3798
6.944	3840
4.934	9553
2.695	380
14.484	6228
3.143	1559
4.415	181
5.351	198
3.745	3700
4.308	448
4.191	3030
4.989	2769
3.279	728
3.325	266
6.029	4015
4.553	519
3.518	482
2.843	435
4.334	1296
4.573	599
3.362	2259
3.172	590
4.583	220
3.269	255
2.478	1083
4.804	2359
21.022	1955
3.135	1138
2.506	203
7.765	4139
13.528	5614
2.697	507
3.692	2507
4.115	465
3.836	817
3.307	1346
3.839	714
11.367	2603
5.925	1505
1.706	592
5.755	282
7.029	5047
2.706	138
2.426	1043
3.616	575
1.87	43
8.563	1627
2.482	700
2.177	344
7.411	1786
2.202	2907
2.124	393
10.419	323
2.625	63
4.837	416
2.406	628
1.585	363
2.945	486
3.593	521
2.036	226
8.187	614
9.857	483
2.524	429
5.333	736
14.711	8003
3.357	329
4.919	733
2.539	490
4.617	7600
2.98	2065
4.006	2604
2.889	234
6.912	235
2.409	1942
4.396	844
2.09	742
6.916	2400
5.025	1603
2.307	489
2.027	841
3.161	1669
3.663	1055
3.57	482
3.271	278
3.286	276
5.324	181
4.345	2268
5.296	1128
3.511	639
3.198	793
2.817	1248
3.032	1322
3.295	603
3.524	1015
3.266	787
3.289	250
5.941	6220
4.357	427
2.952	921
2.996	1333
2.179	852
4.2	168
3.052	235
3.723	1880
2.477	2858
3.361	1025
5.157	856
4.334	3584
2.368	765
3.696	1715
2.74	2228
2.571	581
3.251	2243
2.069	149
1.774	236
6.858	1495
2.453	498
2.836	190
3.404	1981
3.347	338
3.607	101
3.431	494
3.53	1066
5.273	2067
2.24	495
3.438	440
2.23	689
3.124	1256
3.388	2033
2.817	831
3.278	803
2.599	720
1	643
3.86	166
1.308	752
1.111	170
3.568	992
2.152	1201
0.964	161
1.833	636
2.182	168
2.963	80
2.014	850
3.64	1838
3.112	837
1.24	429
1.175	913
1.975	713
1.13	113
2.423	126
1.138	66
2.824	2135
1.167	84
1.042	321
2.469	1753
1.41	110
4.685	253
1.791	120
2.237	1371
1.169	748
2.38	2244
1.304	193
1.625	939
1.848	1624
1.444	130
1.202	119
1.503	508
1.335	327
2.329	1337
3.414	1468
1.775	795
2.393	134
1.145	293
1.086	353
1.673	1763
3.09	720
1.26	490
12.069	3343
17.209	3287
9.542	4685
17.316	2632
6.425	2024
6.418	3902
8.104	2958
5.305	1061
3.62	181
3.373	425
5.968	185
3.143	66
2.427	233
6.864	2821
4.002	2041
3.813	835
7.709	663
12.237	7085
6.666	2673
2.376	4844
16.833	404
13.969	3199
2.744	107
4.652	856
4.651	293
15.152	1000
6.642	352
3.704	1441
5.901	9158
3.372	1025
4.982	1923
6.027	4412
3.579	2348
4.498	1237
12.151	6841
3.925	263
3.735	10407
4.23	698
4.886	3762
5.979	4825
3.345	1368
3.117	1119
2.833	1711
3.702	659
4.334	9154
3.929	220
8.486	3284
2.427	517
3.652	336
8.857	496
3.829	1635
8.376	1516
2.877	1145
2.713	388
3.792	1623
3.511	2612
3.293	2707
2.651	639
7.596	2484
2.403	596
3.302	1730
3.441	203
5.571	156
3.196	831
18.232	1258
4.934	375
4.536	3874
10.435	4602
4.614	1721
3.188	899
3.486	1112
9.64	241
3.541	131
6.613	205
3.381	1545
7.651	658
4.442	1368
3.526	1093
2.531	1392
6.157	3288
3.972	286
3.598	1871
2.495	816
6.778	4433
4.221	650
5.738	241
2.64	1399
2.913	833
6.048	127
3.145	975
2.917	105
5.198	1263
3.778	238
3.127	2627
15.779	9704
2.729	1258
2.361	923
9.068	1732
6.347	4513
4.904	917
2.356	853
2.609	955
2.813	768
5.784	1851
4.418	2359
4.048	6619
3.135	1439
3.724	324
3.096	938
8.175	1030
4.76	1328
3.739	172
5.444	1938
3.62	257
5.476	115
4.571	416
6.455	2356
5.968	370
4.783	1430
6.605	3276
3.08	154
4.719	3799
5.738	591
6.08	1441
7.135	2169
8.27	1042
5.177	2811
4.425	677
4.711	1206
4.888	1359
6.026	458
10.09	15041
4.806	173
3.404	160
5.064	2365
6.269	163
7.23	1887
4.674	215
7.901	1280
9.598	13063
4.958	1988
7.567	3178
6.719	4878
8.11	4347
8.038	4228
5.056	546
8.789	624
15.68	7935
12.16	2396
5.157	1779
6.64	1401
15.24	762
6.028	1905
6.736	5476
8.714	244
14.81	3687
8.283	6030
10.25	2090
8.347	3965
8.041	1560
17	357
5.883	1453
8.583	6283
5.198	4179
5.204	1020
5.546	1259
6.671	10534
5.923	3980
6.456	1033
5.722	658
5.848	1000
6.659	839
9.329	3918
4.364	96
4.114	1551
5.91	4090
3.894	440
4.563	3130
5.386	7557
5.153	912
7.97	3746
11.57	6095
4.538	177
5.566	8343
5.324	378
5.832	1697
7.344	12970
4.876	3711
7.435	3182
5.647	1519
5.131	1406
9.98	1507
6.367	955
8.205	8361
6.608	1163
5.757	1376
6.032	748
6.579	3783
7.972	5596
6.576	217
6.053	3965
10.82	9702
10.41	1894
6.044	1511
8.955	12537
9.382	4175
7.481	4616
7.839	4382
9.05	181
6.14	3205
6.772	3596
7.76	194
5.333	112
2.962	1013
5.138	149
2.056	806
2.909	416
2.135	205
3.633	178
6.877	392
4.05	1045
3.007	439
2.216	594
5.25	126
2.55	334
2.758	342
2.467	1142
4.265	209
3.564	941
3.029	1266
3.135	116
2.473	465
2.46	460
4.773	1637
4.174	793
6.38	1276
23.32	10493
2.378	1819
4.312	1147
3.195	131
5.18	3217
3.812	122
6.497	1098
3.941	398
7.514	2765
2.602	523
3.042	73
14.48	12930
2.921	111
3.273	4229
4.76	1071
14.27	628
3.967	714
3.034	622
7.194	3230
10.45	627
4.495	499
8.143	969
3.807	3042
10	440
15.93	8078
11.7	7673
16.27	9031
6.371	6747
16.4	10757
5.267	4356
4.395	1635
7.165	6434
2.682	346
9.282	12326
4.098	1045
5.694	13541
6.403	4290
3.799	1170
11.17	4379
2.606	404
11.28	6225
12.64	2452
15.98	2589
9.974	4977
2.825	1082
4.233	1092
2.928	2667
2.773	1816
4.725	5335
7.583	2525
3.559	637
7.06	6862
4.815	5687
2.511	1203
4.949	1757
10.23	5197
2.727	60
4.975	1204
3.549	2048
3.864	85
4.229	1662
5.541	205
14.69	4935
4.281	1280
8.602	4318
3.253	2212
3.114	137
2.365	272
4.028	2171
3.888	1279
5.51	1069
3.086	1392
3.619	1245
4.32	2873
7.703	701
2.297	271
6.214	348
4.52	113
4.245	2734
2.932	1035
5.698	2114
3.816	187
2.975	589
9.002	4816
4.439	759
3.06	459
8.086	469
3.368	448
2.245	211
14.3	19342
15.81	332
6.785	1642
5.498	1468
1.449	578
4.144	1666
3.351	573
16.81	12488
11.81	3825
8.207	238
3.118	159
6.955	153
4.591	101
2.094	1183
2.383	305
3.76	564
3.535	152
2.986	636
2.871	732
4.672	542
2.532	719
3.584	663
9.899	1465
5.203	1972
3	444
8.88	3250
7.917	2850
2.328	724
2.4	48
2.57	1164
4.5	90
7.394	1819
4.644	901
1.952	121
3.97	131
7.405	2873
18.91	4424
2.091	92
2.489	336
3.432	326
2.034	177
1.879	498
3.32	581
4.382	2042
2.53	640
5.142	1270
3.003	1036
4.131	1859
2.141	713
3.422	2050
3.368	832
7.558	7603
2.287	279
2.052	158
4.916	1868
1.86	186
3.176	578
16.12	403
4.934	2546
15.02	6638
3.295	145
3.022	828
5.347	2005
4.597	2064
2.864	1472
9.885	1898
5.621	2400
4.606	479
2.967	534
13.85	3186
6.098	561
3.785	2729
4.553	214
5.224	1306
9.929	417
3.728	384
3.375	675
7.176	2361
7.338	2304
8.985	3010
9.571	1139
4.486	2315
9.55	1996
3.475	709
2.226	621
14.58	1881
5.762	121
2.935	1224
2.524	106
4.718	4864
3	87
3.819	550
5.859	2244
2.147	743
2.183	441
14.1	23619
8.297	4721
2.886	785
8.75	210
7.622	343
14.63	2239
13.02	1497
14.98	644
6.247	1418
9.695	13621
5.312	170
8.179	2331
22.86	663
3.454	867
18.09	4522
2.987	920
4.814	544
6.011	1677
3.63	98
16.04	7974
12.29	602
7.276	9866
7.188	1833
4.861	1152
4.078	2512
4.156	1808
7.362	3048
3.841	338
5.002	2116
17.5	5966
5.786	162
6	498
3.401	619
5.219	3481
14.54	4100
3.392	709
6.482	1666
9.075	4093
1.893	106
6.304	3240
14.34	459
11.57	729
4.647	395
8.528	4810
8.183	1522
10.46	5815
13.38	4067
2.498	1239
2.423	315
6.792	326
4.723	2862
3.363	2926
4.093	876
2.908	1361
4.09	1096
14.62	877
8.817	1252
3.315	1011
2.782	996
9.179	716
7.294	2925
4.843	2102
11.13	267
3.095	554
15.16	2850
3.537	145
4.538	776
6.132	2177
9.22	5200
15.05	6246
3.706	126
4.062	983
3.366	276
2.883	591
15.65	1424
8.753	9681
4.294	1593
3.577	948
6.539	2877
3.388	925
3.553	2601
6.787	7153
7.958	2451
2.151	1443
1.95	388
2.752	1288
2.806	275
7.418	8063
3.828	934
7.716	2307
2.615	68
4.874	1009
10.73	805
3.805	312
5.559	6449
3.4	1156
3.115	1305
3.306	1309
2.973	1204
5.232	293
2.368	720
6.548	956
5.275	8029
2.754	1088
17.95	7878
8.92	20703
2.968	1674
17.53	8995
2.431	124
6.407	3210
3.026	817
3.487	415
5.201	2221
3.72	1075
5.453	987
3.784	772
4.874	970
9.555	7166
8.012	649
2.579	1065
2.128	83
2.505	501
12.14	3400
6.38	5506
6.51	1686
4.228	1277
16.53	8960
2.456	808
7.816	3791
5.944	529
3.932	173
2.703	1376
7.148	629
6.9	1518
3.736	975
9.041	2848
4.953	2021
4.122	1925
3.292	1251
2.709	401
3.708	571
3.059	364
9.188	294
7.089	2063
2.037	827
8.55	5763
2.667	56
12.43	1231
2.472	964
5.037	2574
4.878	2278
4.596	671
2.885	1125
2.315	257
5.014	2116
2.92	546
2.67	889
2.733	902
2.809	1736
3.031	2052
6.736	2041
5.613	421
2.507	524
7.3	438
17.16	5800
3.294	4187
2.801	395
16.97	1544
2.384	732
8.739	2010
9.426	4289
3.27	2508
1.986	294
2.555	1017
2.367	71
14.22	455
3.314	232
3	720
2.2	297
2.034	118
8.863	6966
3.64	91
5.343	1309
2.979	715
10.24	9789
4.17	467
3.912	2742
8.623	1328
2.077	135
2.052	1340
15.71	3064
4.995	9850
10.82	2521
2.2	396
4.028	862
6.307	4112
4.712	2964
2.206	417
17.05	358
12.75	9807
6.749	6567
2.938	1175
9.573	5083
6.179	1625
4.769	1903
2.617	738
4.134	2038
3.438	605
5.676	1805
7.894	1855
4.292	1541
5.615	1342
5.789	5575
2.938	1692
7.728	1986
9.546	1451
5.627	2926
6.107	3725
3.015	1420
2.96	959
6.356	3159
5.988	23820
7.538	6309
4.809	904
3.293	135
3.879	1567
5.05	2303
8.069	234
6.395	275
2.665	461
10.67	1056
8.838	3862
5.508	3955
3.702	348
2.801	745
7.113	9922
4.966	2945
2.86	369
3.061	1298
3.548	628
3.616	3424
9.381	197
2.878	118
5.136	3662
4.425	2270
6.295	938
2.554	235
3.034	971
2.886	681
4.749	5381
3.684	431
1.992	769
4.111	3157
2.53	210
2.697	410
4.913	3346
5.484	3773
4	240
2.627	880
2.768	1381
4.305	706
4.32	216
3.106	410
5.314	2333
6.359	2283
9.248	1378
4.553	5555
4.905	1079
1.937	428
2.301	527
1.904	375
7.682	169
2.265	1026
7.857	385
3.905	988
7.576	5447
6.579	1533
1.72	707
3.792	4910
6.427	2153
3.958	95
2.896	1086
3.957	546
5.103	148
14.138	1838
1.842	814
3.496	493
21.644	2251
2.312	222
3.267	3172
13.989	4994
6.301	586
8.186	2423
16.432	2432
3.192	482
20.797	4201
5.271	448
3.5	455
3.298	587
4.019	864
6.845	4976
17.79	7810
3.948	908
12.524	8729
3.072	943
10.717	1286
11.596	2957
2.626	583
5.456	5887
7.112	3428
8.114	1639
16.182	21457
2.249	533
1.422	128
3.06	2087
14.06	942
14.086	8170
24.042	10891
3.325	522
2.99	912
2.72	805
2.105	1358
1.9	76
7.07	813
2.405	404
3.184	121
19.237	4386
2.669	1607
3.657	640
4.292	103
7.455	3936
11.449	893
2.187	304
3.252	1005
2.272	234
7.759	419
3.154	593
3.748	832
8.485	1383
2.172	189
3.828	1336
3.529	7661
2.748	1047
7.547	717
6.137	939
4.389	768
1.47	363
3.44	1940
4.217	4592
2.512	814
2.711	1578
2.643	695
1.979	1498
2.51	17360
2.949	174
10.833	325
2.276	239
2.384	1056
5.215	2211
2.297	8816
2.269	245
4.838	179
2.038	267
2.121	350
2.182	72
3.223	2053
2.139	753
2.538	132
2.045	1282
2.379	847
11.913	2061
4.796	5837
2.118	877
2.395	273
15.036	6195
2.079	1056
5.047	1287
4.532	1985
2.542	882
2.742	425
7.406	474
2.022	556
9.985	1318
2.889	234
7.877	4600
3.413	2819
4.011	1448
2.99	903
1.872	350
3.506	568
3.912	133
6.212	1056
2.074	531
8.484	1909
6.505	3656
1.989	923
2.57	365
5.593	2366
19.144	8251
2.939	335
10.857	2649
3.613	112
6.237	1397
4.111	666
3.194	460
8.946	13858
3.533	212
4.556	1508
11.002	5380
5.757	426
3.865	715
5.811	3388
8.079	2238
8.381	3034
6.771	1361
4.503	2004
2.356	212
6.064	667
2.438	707
4.496	1115
1.796	325
5.348	706
11.333	2618
7.404	422
3.64	1103
7.686	6525
7.611	3463
5.127	2015
6.563	3170
1.993	576
6.292	2498
1.459	731
2.22	91
5.942	3577
2.794	1031
6.28	1859
6.469	4237
1.618	618
2.746	173
2.745	1504
2.11	1306
3.618	492
9.443	2578
4.72	118
1.604	438
2.089	541
3.337	327
1.77	779
2.557	1818
4.695	3765
1.81	371
2.156	1067
4.667	98
2.419	779
3.373	1619
2.16	568
3.455	6199
2.253	1381
3.587	678
2.753	1547
5.975	2390
9.312	2086
2.787	549
16.049	2969
5.743	850
1.872	146
1.963	1229
2.585	804
3.463	232
7.08	354
2.273	316
1.636	319
3.601	569
3.453	328
16.233	2581
8.015	1579
1.846	48
2.096	197
2.24	56
8.236	7948
4.649	1906
4.361	157
3.518	387
4.197	3366
5.607	2551
3.177	1223
3.925	526
4.44	111
3.756	169
8.982	7347
18.332	5793
11.193	1220
20.135	2980
3	171
19.19	3435
3.582	849
4.309	1435
4.401	977
11.5	828
3.17	428
2.909	992
5.701	3312
6.267	3284
5	455
5.131	1606
2.7	891
6.403	3048
11.246	3059
8.94	2968
3.734	534
4.51	1610
3.278	413
4.808	375
6.133	2527
6.66	3330
20.939	7224
10.558	6789
4.444	1582
5.346	957
3.875	93
10.878	1066
24.629	2192
3.917	1837
6.686	1638
20.79	17443
12.526	27983
3.277	721
6.622	841
5.535	393
7.722	1166
7.199	2851
6.749	2443
18.816	5833
8.47	2778
6.323	2074
12.494	26138
1.096	274
4.64	1378
3.035	516
7.144	1879
18.505	7254
2.523	270
14.326	2063
12.484	1573
15.052	10642
3.096	907
5.484	2095
1.957	45
14.717	18529
5.58	491
17.827	1337
6.151	732
7.625	366
2.467	111
3.605	1233
13.523	4963
5.75	138
9.683	2905
3.888	1213
7.302	942
3.918	572
7.283	386
11.142	5114
5.335	3793
21.37	6240
11.986	3308
5.038	665
8.854	726
2.839	88
5.349	813
3.852	1903
2.239	571
8.536	1656
3.288	983
1.371	96
3.865	143
6.875	1987
3.326	4324
1.537	515
4.664	4146
2.342	171
1.624	695
4.071	456
4.118	140
3.031	882
1.982	113
10.82	1980
17.813	10670
2.645	373
2.382	362
2.632	358
1.852	985
2.5	485
17.797	1050
3.4	153
20.906	9324
2.83	433
8.331	3224
2.153	183
11.892	3425
12.031	12705
3.07	436
8.898	2002
2.59	1282
2.968	1659
2.819	1057
2.778	664
1.959	145
3.426	418
3.746	3851
2.48	625
4.062	130
6.306	2617
10.728	8979
2.327	498
3.318	282
7.433	2215
1.78	219
2.698	1106
1.634	348
1.456	300
1.769	605
4.48	112
1.897	1402
2.5	190
16.032	1010
5.286	222
21.011	7606
1.895	796
1.916	433
12.825	2937
4.877	912
4.017	25740
6.317	5938
2.609	240
2.967	89
2.857	22622
15.757	5846
2.678	458
8.01	809
3.521	588
1.901	308
2.094	377
2.846	10190
2.5	240
12.377	5149
1.035	177
9.432	12488
1.595	614
3.48	2349
1.962	516
7.248	3472
1.709	528
2.327	249
2.093	429
4.522	909
8.547	1000
4.738	289
3.86	193
3.053	116
9.911	1893
3.177	664
11.268	4169
3.113	165
15.11	3022
2.593	70
2.949	460
4.435	102
1.763	839
2.29	142
4.273	7336
6.822	1992
3.284	1494
1.658	315
4.776	2961
6.675	3631
3.911	481
14.531	10404
7.383	7494
3	126
4.7	329
1.562	50
1.354	333
2.579	895
4.682	618
2.016	260
2.904	697
2.024	85
2.531	248
3.429	5617
3.61	805
9.112	811
4.204	2056
4.869	297
7.976	335
2.475	876
3.645	2628
2.53	706
2.424	497
2.934	487
2.442	2022
3.405	1059
3.153	867
9.323	15914
4.583	1320
4.6	391
3.568	553
9.053	851
7.433	4237
6.543	9173
9.669	1402
2.57	586
6.888	7019
6.797	2950
4.443	4243
4.418	1237
8.571	4560
3.058	3055
2.105	80
3.085	2508
4.451	1540
4.593	1433
2.909	96
2.336	292
4.781	741
4.818	3517
8.839	6426
5.148	2260
7.448	216
3.574	361
2.135	1452
15.852	7292
2.571	162
18.266	4329
2.453	287
7.601	2607
7.05	2517
3.693	3187
7.741	5659
5	105
4.343	443
5.18	2077
2.493	1067
3.8	76
3.905	1152
3.672	246
3	426
4.276	1565
2.726	608
3.402	898
4.372	1211
3.032	285
5.897	7908
6.257	1095
9.396	1259
14.707	1103
7.526	858
3.167	76
1.49	225
6.99	4893
10.325	4068
11.997	3791
4.459	981
2.337	187
3.426	185
7.183	431
2.878	400
2.353	433
3.333	570
2.588	955
1.785	332
1.759	51
2.155	890
1.787	461
2.5	690
1.983	234
2.64	235
3.664	960
12.94	867
9.034	3939
10.031	1625
2.136	1384
2.241	576
2.297	340
9.985	2007
8.261	3040
2.5	160
9.178	982
9.029	623
8.708	3431
2.394	237
2.412	1136
3	135
8.507	1157
4.597	285
9.269	3031
3.111	1935
2.377	770
2.955	786
16.489	1517
1.559	290
4.6	138
10.792	572
1.645	102
4.959	1344
2.556	621
3.274	478
5.521	403
16.036	11546
5.109	470
2.746	670
6.884	4874
11.061	365
12.116	1878
7.004	3908
2.257	1650
13.684	6445
10.156	4103
8.268	2067
7.228	9765
8.245	1616
8.342	1218
7.373	4077
8.5	11365
4.799	3652
10.144	6279
5.961	304
4.236	610
5.429	1721
2.054	754
5.424	3195
3.533	325
3.988	3549
14.192	1774
11.495	7736
23.533	8919
4.803	3348
16.897	3295
17.591	387
19.102	8080
10.037	1074
4.721	1270

## Sheet: 96 hpi epi
Mean	RawIntDen
5.245	257
9.207	4051
9.111	328
4.722	1884
4.939	4751
10.694	3529
5.788	2234
10.028	1414
14.581	4695
6.875	1265
4.748	6329
6.217	1834
6.553	15117
6.683	2065
4.82	858
5.038	1839
6.792	849
7.966	709
2.762	2422
12.455	9752
17.814	1051
3.952	83
2.264	1080
7.861	3105
18.894	2135
10.907	5137
3.323	2708
14.563	1733
18.847	2582
9.63	780
8.317	4566
2.645	484
8.934	3127
10.702	1937
14.883	3304
10.635	4318
3.671	1127
15.957	734
8.083	7129
8.179	638
5.452	567
4.44	111
15.429	10384
2.121	70
14.617	3888
7.825	1612
5.613	6736
5.617	983
6.552	688
6.321	986
6.083	1168
4.468	630
8.765	1718
4.226	224
1.269	391
1.788	1386
10.536	4288
7.979	3838
7.492	7252
3.43	710
7.415	4056
28.696	23215
4.717	6415
4.491	1446
3.537	2476
6.481	1011
2.79	1518
3.321	1853
2.884	1771
3.632	1758
12.061	2581
8.143	627
10.543	7654
2.931	296
7.028	5826
6.827	867
19.574	5520
7.513	1172
11.493	4379
20.063	17074
11.509	1991
31.988	20792
23.901	61760
10.713	1832
6.229	872
8.117	1250
12.05	1699
7.252	6063
9.074	3657
3.682	475
4.728	435
7.107	1720
7.566	2807
9.216	470
11.266	721
6.879	399
11.504	1415
8.688	21207
14.688	5699
6.051	21189
5.841	1466
11.255	3703
9.209	6262
4.464	683
9.418	7280
7.879	6800
13.452	417
19	5130
11.374	3253
21.416	16854
23.115	18238
18.834	6140
7.786	436
23.91	1602
6.509	2109
19.498	4699
10.202	3591
3.724	365
19.309	8747
9.986	2077
5.098	209
7.016	3094
9.271	7185
3.628	566
15.082	11885
11.249	5422
13.02	1328
15.791	2495
15.232	7738
15.575	1355
3.122	128
7.857	3402
14.6	10395
18.822	8056
2.673	131
1.886	198
4.333	1560
11.889	4268
12.584	7777
9.294	6394
12.207	13623
2.344	1015
4.544	677
8.447	4173
4.5	315
4.472	1297
5.939	196
3.698	3790
6.32	1403
6.951	563
4.189	1018
2.689	1390
5.001	4386
4.269	286
3.683	3536
10.909	3720
1.1	33
2.403	1271
10.959	811
14.392	734
2.861	658
5.049	1434
2.311	647
8.746	9113
5.828	3415
8.138	2010
5.648	3790
21.216	2355
3.409	2325
10.77	2574
2.841	537
2.388	664
3.205	125
9.991	2158
2.997	1178
5.232	4536
11.208	10692
4.79	2304
3.532	982
5.155	1000
3.095	65
14.925	4955
3.1	93
5.303	2312
2.51	620
2.033	366
2.718	1348
5.624	793
3.947	517
2.044	742
3.429	72
6.197	1413
3.696	961
3.69	107
2.431	880
2.665	2260
3.63	4269
3.422	1899
5.186	1670
4.882	166
8.479	2442
3.806	2200
13.814	1188
3.59	219
8.419	362
7.075	941
2.643	111
5.741	1487
3.763	2758
6.529	222
6.162	1941
8.085	857
4.978	1807
3.874	1964
2.899	1693
3.417	3362
6.963	188
11.558	497
3.294	1110
2.013	751
1.244	148
5.125	656
9.877	3852
2.914	373
2.514	274
7.708	2428
3.576	515
9.202	2098
4.481	2169
3.013	235
4.009	441
3.665	4709
4.081	3424
3.744	3695
4.657	936
2.045	90
9.485	10633
3.457	121
5.203	411
4.369	1114
4.227	558
3.693	3789
2.115	753
4.559	2986
2.734	1613
4.318	380
11.637	3852
2.878	2674
5.534	1367
8.848	4468
7.913	815
3.8	76
5.141	874
5.092	3162
5.682	4483
2.78	2163
2.542	1065
3.797	3311
3.839	2100
4.093	1625
9.222	5533
2.825	178
4.634	4092
2.248	236
3.877	5877
4.113	1094
3.17	2555
4.36	218
6.931	201
8.052	4308
2.42	346
13.545	1043
6.381	1959
2.901	3046
5.369	2738
2.413	111
2.301	481
4.086	1757
9.244	1100
7.466	433
7.163	1884
3.926	2874
2.617	3044
4.833	145
4.78	239
4.376	652
4.002	1821
4.954	1600
2.107	59
2.734	484
4.169	692
4.952	1030
1.75	56
3.849	1505
4.452	138
6.217	715
3.392	787
2.367	1446
3.862	2151
3.821	1112
15.181	1928
3.751	829
17.5	455
18.491	4068
3.296	524
4.323	575
5.954	2352
3.301	307
3.987	949
4.935	1061
5.106	2885
6.375	255
2.129	66
6.887	3533
2.774	172
6.104	409
2.505	253
5.531	3966
3.056	492
6.392	2723
1.438	591
2.478	1581
4.053	839
3.644	871
3.433	618
3.162	117
9.181	6730
1.467	1251
1.436	481
1.344	86
1.985	649
9.82	6373
5.372	6366
4.368	1769
3.678	993
1.943	1463
5.019	271
2.963	723
3.802	692
2.379	930
3.559	1637
4.604	1616
4.215	1100
3.102	1402
2.409	53
1.814	1790
2.616	1465
2.056	401
1.483	43
2.382	1548
2.147	322
4.136	1493
1.969	1782
1.966	696
2.319	429
2.698	340
1.991	930
2.511	713
1.387	129
2.085	98
2.491	1106
3.026	1150
1.608	439
1.774	928
3.245	1048
2.217	184
4.968	313
1.605	886
2.333	98
1.778	674
2.278	909
4.66	247
1.377	848
2.037	55
1.629	409
1.575	389
3.211	122
3.469	1710
3.545	351
2.509	138
2.278	909
4.66	247
1.377	848
2.037	55
1.629	409
1.575	389
3.211	122
3.469	1710
3.545	351
2.509	138
14.61	15121
3.364	222
10.323	4573
12.103	10965
9.625	2974
3.509	958
10.464	1151
14.084	5887
22.894	5174
4.346	3238
4.847	5254
6.067	364
8.378	1441
1.691	306
3.405	3909
5.697	752
3.43	343
5.566	8332
6.875	1925
24.605	5979
20.951	16614
4.227	558
5.721	1396
4.278	753
3.148	913
6.543	229
5.563	1730
5.25	126
3.802	863
21.867	6079
8.15	5534
6.149	535
61.036	50599
3.813	591
3.581	530
10.843	8436
5.723	4321
5.07	2261
32.501	31396
5.862	170
90.5	41630
2.841	1412
2.506	2501
1.742	54
3.542	836
2.539	1074
2.908	442
2.384	639
2.347	528
2.564	141
2.633	1572
2.309	1369
2.336	348
3.847	277
2.824	3361
2.659	1231
2.036	1140
2.432	2242
1.927	740
2.368	90
2.098	1284
3.252	465
2.236	1158
1.621	590
4.18	255
1.067	95
1.404	535
2.117	127
2.464	515
2.867	1402
2.171	178
2.135	538
2.697	356
3.238	2574
1.888	355
1.566	130
2.262	371
2.305	1035
2.166	1796
2.39	1408
3.817	832
1.87	806
2.307	683
2.503	1384
1.697	543
2.086	1454
1.768	974
1.91	487
3.006	1852
4	1104
3.108	289
2.848	470
2.473	1810
2.335	1422
1.67	177
1.815	216
1.966	350
4.648	567
6.114	2097
3.404	1692
1.873	1021
3.895	1071
5.884	2277
3.265	1567
3.351	439
4.264	533
2.232	1040
2.857	100
2.072	1591
3.161	4473
2.273	857
2.54	2847
3.417	1999
4.134	525
3.984	741
3.367	165
3.1	124
4.746	3593
13.704	2220
8.978	11618
10.973	27652
9.803	8940
2.774	258
12.201	3270
9.436	6737
16.765	6136
21.037	6837
22.559	1331
13.098	668
3.785	2006
4.887	1129
2.505	506
2.53	210
2.76	265
3.931	2681
3.729	962
3.742	1755
2.954	1908
2.94	835
6.478	2902
5.056	3549
2.102	803
4.131	2086
4.885	127
6.385	332
4.745	1191
3.307	377
5.101	4790
5.905	4086
5.508	672
6.038	7366
4.534	263
3.144	2597
3.152	892
4.405	4577
4.885	254
5.559	2485
4.155	349
4.413	2242
5.485	373
6.111	660
6.435	2072
5.471	2555
4.676	491
3.689	439
3.4	187
2.145	1062
4.347	213
4.751	1905
2.636	775
5.858	2472
3.998	4254
4.26	1900
3.582	1200
2.699	440
1.94	1476
3.74	1066
3.792	929
3.345	194
2.479	781
4.347	2804
3.949	1544
6.052	1743
5.66	4092
9.182	202
2.006	333
4.06	1701
3.529	660
4.3	172
2.453	2117
3.643	1275
1.449	213
3.515	2313
21.743	13198
5.871	2190
3.47	288
5.725	1517
2.104	1595
3.386	1395
2.504	1705
2.688	344
2.74	1814
2.73	2075
8.111	219
3.964	1891
4.381	1082
1.129	105
3.168	548
3.703	1755
4.405	1546
3.81	1501
6.5	2223
4.019	3119
5.038	3088
5.799	1879
3.092	3210
6.521	2165
4.027	1647
2.91	195
9.225	3155
3.279	1420
11.908	2834
1.049	108
3.654	4355
3.275	3603
2.539	1744
3.478	2786
4.071	171
3.214	1308
4.313	2842
4.605	1980
3.689	2103
3.018	510
3.78	2680
7.567	507
6.333	4313
5.247	4869
5.525	1000
6.951	2551
2.188	70
2.25	45
3.662	1571
3.74	288
3.254	1835
3.944	280
4.29	3385
3.59	3102
4.114	325
2	82
4.323	2758
2.632	179
3.581	265
5.118	174
3.573	611
4.489	781
4.133	1211
2.758	2471
2.904	212
2.134	655
5.398	3930
3.034	2066
3.418	2034
3.811	1978
5.252	2358
4.582	1457
4.322	2835
3.766	3672
1.512	62
3.214	1395
5.092	4725
4.565	3013
3.812	2813
2.385	489
2.55	51
2.867	129
3.477	1196
4.154	1080
5.008	2509
6.26	2548
4.926	399
7.353	250
3.84	384
5.456	5243
14.009	9120
2.62	427
4.835	1286
3.015	3114
4.924	2137
3.783	87
7.452	4687
4.977	1065
2.784	1556
2.248	717
2.978	1200
3.334	2184
3.865	916
3.841	676
3.024	1152
3.72	785
3.822	1376
3.548	990
5.414	1072
7.397	5814
3.614	3289
3.254	807
5.012	406
4.892	2989
3.645	565
3.618	2522
3.322	2628
3.858	2847
2.506	1516
3.768	1232
5.591	4484
3.784	526
3.325	409
4.127	1201
2.19	543
3.524	1797
4.069	3739
2.209	1334
2.452	1442
3.355	4237
1.739	367
3.372	661
1.833	396
2.042	49
2.645	1735
2.575	1759
5.708	822
1.945	671
3.31	662
2.325	951
1.918	1571
2.105	80
4.127	2348
2.913	201
4.159	915
2.068	1059
3.625	116
2.295	202
2.46	716
3.862	475
2.802	325
4.25	85
1.319	120
3.4	85
6.346	660
3.214	797
2.827	4631
5.01	2425
16.78	18609
4.736	1904
3.164	405
3.583	301
3.154	328
7.756	1970
2.763	2293
4.261	294
3.512	3115
2.56	955
3.628	2046
3.937	1736
3.628	722
3.988	331
3.807	217
3.117	1434
4.226	2278
1.963	159
2.209	1034
1.545	68
4.556	2123
5.074	137
5.533	2025
6.029	211
5.771	202
7	245
8.781	641
9.144	5989
12.944	8129
14.186	1674
3.475	6067
6.619	2310
7.875	1449
10	330
14.621	424
8.146	391
7.63	4967
9.336	2446
9.989	1898
12.099	1948

## Sheet: 96 hpi myo
Mean	RawIntDen
5.401	3365
3.172	295
2.432	1199
2.255	124
2.607	1564
3.809	1017
3.482	968
8.451	2062
5.32	8384
3.014	1049
3.753	4552
3.967	2162
5.354	1708
8.149	1475
2.708	1484
5.982	2351
4.556	779
4.052	1791
3.605	1431
4.188	2559
4.189	2015
2.203	848
6.162	228
2.412	1322
3.188	1304
6.764	1231
3.2	304
5.957	3330
7.608	776
8.65	891
7.121	3233
2.462	453
4.4	2583
10.665	1973
3.288	707
4.674	2164
8.728	1187
3.527	857
2.383	336
5.563	662
6.209	267
3.445	3311
5.952	125
2.742	732
4.6	1495
3.389	749
12.016	8387
7.956	3986
3.679	780
7.394	1708
2.443	799
5.683	3188
4.216	957
3.405	698
3.615	770
2.905	1284
2.502	513
3.783	174
3.962	313
2.848	695
4.189	310
2.432	878
10.597	763
9.195	377
2.908	663
4.042	97
4.964	556
3.487	1095
4.809	630
2.023	518
3.403	228
6.682	1196
1.886	83
1.944	346
3.509	1000
2.079	79
2.869	241
7.998	10029
9.482	3385
3.682	81
3.074	455
2.269	177
3.966	2661
7.513	293
3.077	1717
3.028	987
6.753	2701
3.473	2546
3.438	110
2.585	243
3.098	663
5.684	324
14.616	2514
3.154	82
3.317	753
10.502	7467
2.165	1381
5.211	2736
19.121	631
1.619	34
5.171	3237
2.571	923
3.562	798
2.609	120
7.312	234
1.653	415
10.446	773
2.971	2166
3.588	1855
1.944	138
3.515	1297
5.537	886
12.452	6612
6.515	2606
1.749	418
2.232	1116
6.034	531
2.361	935
4.334	1400
1.847	458
16.142	6376
20.858	7029
2.974	699
7.987	1214
2.72	359
21.429	7843
9.841	6849
2.7	1285
2.875	460
2.879	1828
2.745	752
2.314	1055
8.038	1696
3.71	794
3.6	1062
6.028	1073
2.358	889
22.884	984
2.011	177
2.312	370
7.643	5167
3.542	85
2.031	646
2.017	813
3.542	2387
6.065	837
5.611	808
4.783	684
2.164	632
3.279	482
3.209	414
2.157	440
11.09	4059
2.77	953
3.359	1619
9.348	215
2.179	791
2.962	385
6.24	2390
8.581	2274
12.157	8230
2.176	396
2.943	259
1.654	640
2.732	112
3.295	514
1.852	524
3.614	159
1.73	1069
1.724	419
2.184	1400
8.228	3505
5.573	1421
3.263	248
1.714	276
4.497	1484
2.488	515
5.959	721
16.011	8934
1.981	640
6.065	746
10.849	5750
1.535	577
2.431	2570
10.014	4967
1.392	316
4.723	1516
2.824	1268
2.323	834
2.013	777
7.579	1008
2.272	1254
2.009	223
2.067	651
2.877	1841
3.314	1561
5.165	470
3.859	355
3.637	2411
11.184	2248
2.732	1172
2.11	192
2.205	721
22.683	24362
1.626	1132
1.75	105
7.841	6610
6.717	1659
12.192	5133
1.496	172
3.418	670
3.506	824
15.024	1262
1.598	155
6.8	374
5.204	1811
2.445	1176
3.276	688
8.188	2391
2.358	375
21.791	3552
6.422	1599
12.6	5834
2.056	1657
1.799	340
9.443	916
1.991	665
1.978	89
3.788	197
1.859	290
3.545	195
5.473	914
2.167	635
23.156	8475
11.339	4218
2.55	811
10.39	5008
18.288	5212
8.353	284
4.096	340
3.319	2124
4.118	1927
10.083	2914
10.384	2243
1.759	563
19.191	6621
4.418	3013
1.4	77
10.47	4565
2.251	833
2.121	808
3.419	253
3.462	675
8.178	1472
9.731	2890
3.708	330
1.63	264
2.456	253
2.651	668
8.836	1891
1.702	97
2.414	1055
2.008	516
2.121	8383
4.435	1641
4.477	573
3.42	342
2.436	648
2.516	400
3.208	802
2.237	971
2.033	1108
3.518	774
3.125	1053
6.39	262
3.789	2607
2.905	11085
8.585	455
2.062	433
2.636	870
3.241	2016
10.351	4575
3.51	365
2.746	659
4.769	930
5.477	241
3.696	292
2.461	726
4.993	1438
7.73	1430
2.223	449
4.981	802
2.867	860
3.562	1553
2.801	804
6.19	2934
8.973	3006
1.635	345
3.17	1401
11.098	5194
6.512	5249
11.373	2559
6.022	2469
3.641	1045
1.817	556
5.44	3438
1.625	853
2.337	1727
11.464	1284
3.85	308
13.414	6707
2.733	235
2.212	710
21.019	9059
4.333	182
2.327	961
2.278	205
1.454	1044
2.208	563
17.504	2328
1.899	1075
10.258	1354
4.229	740
14.813	5792
4.218	734
2	606
3.219	1899
2	44
1.909	42
4.973	552
6.017	3273
4.348	287
5.304	297
2.046	133
2.291	591
1.804	83
15.315	4227
5.028	2303
2.48	759
7.77	3271
3.066	745
2.079	1073
1.798	169
2.109	426
9.331	2678
2.486	793
2.503	861
20.343	1363
2.14	306
1.839	57
15.698	3956
4.092	1383
12.269	3190
11.507	3337
2.486	1039
2.624	1480
4.19	1324
1.61	739
23.614	1346
2.656	972
2.935	766
7.163	2328
7.003	4503
7.355	787
2.501	1403
8.406	1740
17.386	8519
2.904	1641
4.681	5280
5.343	4862
2.571	126
18.488	12831
2.25	738
10.818	7140
16.091	14788
12.134	2621
2.754	694
3.77	837
2.441	166
9.585	1965
4.399	1610
1.949	2826
3.757	1112
12.527	4422
6.735	6668
4.246	2641
4.75	1007
2.099	466
1.407	339
2.74	1148
10	490
6.465	640
4.752	480
2.137	468
2.655	624
1.843	234
4.526	172
2.002	921
13.858	1663
2.681	740
9.58	2510
3.784	2104
2.156	634
2.31	1504
14.988	6010
3.932	2874
4.528	240
4.225	2818
18.402	16175
1.83	344
5.822	4058
12.03	8337
16.106	1820
3.973	878
4.005	841
2.446	225
2.032	1823
5.071	142
5.398	1371
6.54	1151
9.158	7052
2.53	850
11.636	512
3.491	789
2.821	237
2.038	106
2.135	380
2.724	1185
1.688	233
7.911	3299
1.781	114
2.275	182
1.982	561
13.328	1546
7.946	3536
14.433	8631
5.402	4327
4.471	152
2.974	687
10.657	373
2.114	167
2.514	724
2.732	1038
5.312	510
2.31	649
3.055	614
1.433	96
1.537	229
2.895	220
1.713	149
3.483	613
2.172	126
2.221	644
2.422	833
3.342	1798
2.279	914
6.673	1448
11.156	3001
5.159	1847
4.089	1288
3.161	1549
2.169	2260
3.029	1357
1.419	61
2.382	898
7.159	1217
2.655	547
2.688	1032
2.141	685
6.791	292
14.029	2918
2.793	525
15.421	19878
4.173	530
3.952	1494
7.178	1536
3.244	798
1.846	611
3.439	392
2.427	398
6.655	1178
6.378	3846
2.536	71
9.557	1424
4.33	3754
21.56	10047
1.809	1704
6.124	2872
1.949	723
1.371	717
6.228	1831
3.708	801
2.471	215
2.461	6479
2.045	1098
1.375	33
2.758	273
3.116	1642
2.916	557
18.797	15902
1.985	131
11.972	12894
2.55	51
2.199	886
1.293	507
3.996	1103
15.749	4583
3.113	165
13.582	2567
4.663	760
5.099	1545
5.195	1039
2.514	367
16.006	10596
2.667	1024
10.655	3644
5.731	3347
10.733	4948
8.47	2143
2.654	138
2.259	741
9.268	3429
7.228	730
6.645	1349
2.097	518
20.891	2695
4.443	1124
8.9	4975
2.014	294
4.52	809
18.054	5723
4.871	1320
12.596	6298
2.737	156
1.884	275
10.947	3744
8.277	687
6	1710
5.63	3001
2.392	232
20.26	5227
6.582	441
1.8	72
21.031	6856
2.275	521
3.638	1346
10.09	1675
12.201	4380
14.26	5219
4.192	1421
7.195	295
16.454	27642
3.491	775
2.515	1690
3.358	1333
11.946	4611
4.125	1749
12.154	4740
2.892	1906
5.778	208
4.487	866
8.739	201
1.839	445
5.29	1095
5.362	2016
2.804	1500
12.194	5914
3.701	285
10.291	1132
3.815	496
5.924	1250
2.326	770
4.667	532
5.841	958
2.006	355
13.254	7992
6.393	179
3.772	562
0.681	590
0.442	206
12.069	11369
6.311	2960
21.933	8137
4.669	2442
4.939	1452
5.056	1092
3.253	283
8.183	21547
3.134	1683
4.458	107
1.343	133
8.569	4516
16.058	3067
5.429	4593
2.494	793
6.53	431
6.067	6534
2.2	44
4.107	1655
15.031	5892
12.138	3350
5.488	1597
6.878	1300
7.307	1191
1.495	453
6.2	1240
11.904	1738
1.781	1179
4.99	1916
7.482	2559
9.353	5462
19.514	8996
11.697	5556
1.743	441
1.75	91
11.323	3714
1.657	613
9.069	916
11.648	2877
7.349	948
2.494	631
6.14	3432
12.38	2216
3.233	1025
11.604	5802
9.246	527
7.288	1064
9.526	3258
3.699	307
2.769	1476
6.412	622
4.787	1235
7.425	297
16.96	5529
0.382	60
4.262	976
18.792	6953
5.283	877
5.557	2034
3.439	141
3.362	5649
19.396	4306
4.605	1828
5.775	2229
11.038	4680
1.478	603
2.433	949
1.643	1083
4.75	171
3.528	681
1.957	45
0	0
11.932	2470
0	0
0	0
0	0
1.047	508
0	0
0	0
0.231	30
0.152	32
1.654	129
13.896	931
4.442	1235
1.984	121
11.667	1925
13.483	4719
11.375	1638
2.057	397
22.764	1252
1.339	75
7.281	415
2.578	299
16.272	10479
2.429	119
1.31	131
21.205	12405
2.645	365
4.857	204
3.286	815
1.609	37
8.985	2354
3.526	691
2.281	219
6.926	2237
6.761	2211
20.153	3164
12.657	4468
1.569	91
9.953	3802
14.446	1878
2.094	714
2.731	213
3.049	1851
2.091	46
2.069	1231
2.167	1482
6.258	1114
7.351	1279
7.634	313
6.985	2361
3.031	588
12.28	2370
0.975	39
4.381	644
2.277	740
8.539	5132
4.728	1669
2.771	1560
2.544	2615
17.065	7560
2.024	755
12.958	622
1.84	414
5.535	1882
3.792	929
10.56	2376
10.455	920
20.68	5563
1.987	298
5.476	115
2.745	291
3.468	1772
4.315	384
3.263	744
2.406	2620
6.299	674
12.668	3243
15.532	4644
16.107	2851
22.4	1904
3.519	2291
3.517	102
2.134	143
11.083	5098
7.319	2386
2.725	109
2.846	518
18.439	5126
2.424	594
3.643	470
7.258	1183
1.774	818
4.731	246
8.52	213
2.713	445
1.848	425
2.896	1422
1.604	324
4.681	1891
2.697	89
2.034	59
2.941	547
2.159	529
3.23	281
3.888	1007
3.075	286
4.899	2175
5.719	366
3.04	605
4.354	283
4.673	472
4.226	841
7.339	433
1.535	261
2.264	2499
2.548	711
10.793	6303
1.817	1603
2.071	1054
5.682	608
3.439	1754
1.923	250
2.716	3055
18.628	3353
3.151	375
2.715	448
5.374	2542
2.978	554
1.789	789
1.911	558
1.924	3305
5.776	3431
3.012	494
1.992	1520
10.598	922
3.662	1842
6.563	991
2.676	1172
2.032	1030
2.523	270
2.78	1073
3.311	957
4.958	119
4.865	540
2.538	165
9.823	5275
4.023	4325
4.579	1076
8.069	4067
7.417	3360
7.062	2048
2.568	1623
2.965	3579
3.088	105
3.083	1270
2.041	939
20.227	4187
1.47	607
5.635	2237
10.51	515
2.49	3356
2.158	123
6.812	545
2.607	1504
2.114	241
4.539	2079
2.322	1477
2.539	259
2.242	1325
2.138	1313
17.042	10992
1.844	367
9.443	2389
2.166	1124
9.304	214
3.006	983
14.521	2091
7.127	1682
2.4	360
3.532	1911
2.812	90
2.41	1147
3	525
3.894	806
7.777	4425
3.881	1048
7.529	1423
5.661	7812
3.088	1022
5.075	1482
7.324	791
3.257	1443
6	234
2.864	1541
18.372	790
9.35	2992
5.094	866
3.989	718
4.27	1738
3.92	1270
2.253	347
2.35	94
4.312	1854
2.286	1031
3.207	1145
8.871	2129
6.798	3610
7.338	3192
3.969	127
9.327	1399
3.368	586
5.542	2394
8.053	918
3.218	663
2.304	258
6.25	125
3.688	2703
2.685	698
3.69	620
5.512	678
2.34	578
22.089	1988
4.277	201
2.673	548
5.417	1988
2.69	1248
5.323	1682
3.433	769
3.468	1179
4.709	2218
3.46	3263
1.915	272
1.959	817
2.759	1371
1.938	496
3.414	553
2.66	516
1.84	931
1.51	471
1.12	270
1.535	422
3.151	397
5.156	2114
2.656	324
3.133	517
1.257	333
1.465	274
1.759	570
2.53	1495
1.497	708
1.517	308
2.96	1489
1.272	430
1.419	447
1.151	298
1.739	979
1.692	88
4.052	393
2.047	702
1.768	504
1	23
1.429	353
1.591	630
1.643	419
1.925	795
3.04	1584
2.358	382
1.032	229
1.619	518
1.97	327
1.333	96
1.4	140
1.847	266
2.759	1537
1.577	298
1.574	872
2.997	1013
1.4	70
1.18	532
1.037	254
1.745	644
1.247	91
1.447	149
1.075	43
3.333	230
1.308	263
1.202	262
2.071	969
4.79	2050
4.029	282
5.615	4256
3.424	1544
5.222	2183
5.965	2380
2.956	2563
2.289	689
2.969	386
1.667	565
5.809	2957
1.574	85
0.955	85
1.289	214
1.588	386
1.86	439
2.342	171
3.315	1641
2.21	506
5.22	924
1.558	134
1.449	394
1.815	2858
1.137	91
1.181	98
1.601	2668
1.632	333
1.68	42
4.227	93
3.322	1422
1.467	663
1.142	161
4.771	1293
3.614	365
1.206	170
2.779	1273
2.439	500
1.456	262
1.602	761
1.821	102
6.297	466
1.667	35
1.311	320
3.46	519
1.39	378
2.08	599
1.183	168
1.328	85
1.312	387
1.083	104
3.564	2352
1.164	71
6.167	1184
1.144	215
1.356	617
1.492	682
1.128	475
4.006	2059
1.435	670
1.298	545
1.712	267
1.078	414
1.377	972
1.716	369
1.902	523
1.62	1118
1.815	147
1.295	167
2.826	65
1.48	37
1.43	1760
1.6	40
1.254	420
1.267	95
1.377	3284
3.469	1769
1.766	1275
1.292	522
1.045	162
1.327	787
2.015	806
1.236	178
2.438	78
5.889	424
3.912	532
1.318	29
7.422	1566
1.277	2460
2.769	1789
2.05	1527
1.981	1060
4.546	4082
2.699	1147
2.149	1287
2.68	67
3.528	695
1.541	493
4.287	956
2.052	277
1.556	848
1.143	801
2.28	789
1.886	1062
2.459	1333
1.633	1053
2.249	776
1.936	931
2.682	700
1.312	668
3.554	199
1.685	514
1.647	598
1.372	982
1.777	1503
2.06	690
1.779	612
2.45	610
1.721	1012
2.833	1122
2.426	330
2.061	505
1.606	737
2.902	1297
1.614	1207
1.311	270
4.61	189
2.154	265
1.555	1690
1.413	308
2.199	354
3.433	1435
1.851	87
2.96	2312
1.44	144
3.491	782
1.906	244
2.744	2533
2.526	245
1.956	311
3.109	1682
2.985	2510
2.724	286
3.361	1798
1.323	487
1.972	209
3.301	274
2.049	84
1.637	370
1.834	453
1.715	403
2.114	1021
2.406	308
3.166	573
2.357	1110
1.75	301
1.109	457
0.965	165
3.041	149
0.921	325
1.173	1263
1.127	222
2.772	840
1.089	512
0.896	318
0.984	359
1.122	92
1.142	467
0.847	211
0.869	278
0.963	393
1.131	571
0.959	212
0.901	366
1.661	93
1.434	453
1.87	1442
1.156	208
0.894	313
1.16	1890
1.276	148
1.224	235
2.314	773
0.952	159
1.698	343
2.686	991
1.389	50
1.551	819
1.351	100
1.832	381
1.264	618
4.232	474
1.391	573
2.237	293
1.16	1133
1.627	428
1.063	420
4.506	2636
1.148	342
1.897	1785
2.671	422
2.875	1653
1.214	125
1.2	426
1.386	438
3.525	2499
1.33	133
2.664	610
3.108	1035
1.473	408
1.812	1408
3.106	764
1	44
1.877	657
1.048	88
1.099	222
0.932	110
1.918	982
1.915	929
2.333	357
1.503	523
4	220
1.516	517
1.738	73
2.799	375
1.625	481
2.119	231
1.913	44
2.295	3367
1.723	591
1.639	195
4.582	252
1.436	112
2.809	500
1.756	1858
2.369	571
2.686	1743
1.611	335
2.824	624
1.55	1702
1.195	479
1.015	330
1.695	373
5.139	370
1.225	975
1.223	170
1.531	1470
1.288	313
1.935	567
1.997	781
3.326	592
4.372	1364
1.962	51
2.044	464
1.556	470
3.471	1489
2.812	1299
1.596	150
2.263	129
3.497	542
3.184	1054
1.276	430
2.107	434
9.081	563
2.406	611
1.404	146
2.24	849
2.837	349
3.763	651
2.432	214
2.884	473
3.559	605
3.221	657
2.201	790
4.059	1660
2.812	194
2.579	686
3.312	722
2.049	168
4.869	1563
3.545	1028
2.45	196
11.552	335
2.222	1053
1.298	231
1.548	161
4.127	846
4.239	373
1.76	271
3.11	1126
1.799	680
1.591	35
2.074	2213
1.336	143
1.741	188
1.806	65
1.994	329
2.615	489
1.764	97
1.394	92
1.02	623
2.245	211
2.814	439
1.571	44
3.323	103
1.581	49
1.9	38
1.815	49
0.84	42
1.429	100
1.613	550
3.515	689
1.375	579
1.06	195
1.865	496
1.938	250
0.906	29
1.508	92
2.363	879
2.257	1038
2.597	200
1.089	86
1.888	491
1.2	36
1.722	563
1.071	135
2.118	900
2.54	635
2.11	726
2.12	195
1.356	1138
1.474	457
6.099	1415
1.427	137
1.854	356
1.355	42
3.151	920
2.242	213
4.531	1187
2.61	428
1.559	644
1.239	171
2.125	699
1.231	683
2.216	1285
1.588	386
1.536	255
2.62	697
1.046	68
1.667	80
1.432	431
2.86	163
1.557	327
2.464	1020
1.283	358
3	84
1.405	805
2.897	1805
1.129	35
1.445	289
1.363	443
1.605	236
1.354	413
3.881	1533
1.199	326
4.5	1548
1.59	132
2.08	518
1.633	98
1.163	363
5.304	122
0.889	24
1.919	1794
2.125	1088
1.186	140
1.169	414
4.192	109
1.15	69
1.034	91
2.217	388
1.822	605
3.974	1220
1.225	136
2.265	505
1.871	1046
1.804	1014
1.676	57
2.071	557
1.617	430
1.193	105
0.98	247
4.5	108
1.899	150
1.733	565
1.537	349
1.936	722
1.885	477
0.885	353
1.463	180
3.503	501
1.537	418
1.799	599
1.402	506
1.285	415
1.238	104
1.677	109
2.372	1046
4.526	2150
3.01	578
1.515	103
2.396	750
0.935	145
1.622	2267
1.836	213
2.243	157
1.174	196
1.233	735
0.734	58
1.676	399
1.16	377
2.986	866
1.401	646
0.908	89
1.209	306
1.238	572
1.815	521
0.903	28
1.878	1076
1.344	121
1.374	338
2.494	207
1.098	67
1.353	364
2	636
1.352	269
1	136
1.275	88
2.102	124
1.208	273
1.062	86
1.096	205
0.791	182
1.039	106
0.979	47
1.135	455
1.323	41
1.112	366
1.231	624
0.949	112
1.563	247
1.953	209
1.036	115
1.114	39
2.986	206
3.089	3441
4.652	307
2.008	1233
2.684	679
5.161	160
6.793	197
2.181	1311
2.511	462
1.838	862
3.999	6062
1.1	44
1.829	492
3.652	4864
2.834	1454
1.288	67
1.698	411
3.861	417
5.675	2026
1.675	211
4.643	1379
1.716	127
2.731	213
2.735	752
1.296	403
2.958	352
1.862	54
1.925	283
1.957	368
1.656	53
1.333	276
2.309	2992
1.545	394
1.974	75
3.464	620
2.216	113
1.163	186
1.95	388
1.254	148
1.841	116
1.414	41
1.636	108
7.692	5200
3.069	313
1.792	215
8.341	3253
2.906	154
1.25	465
9.452	2344
1.324	45
2.886	482
2.238	696
1.449	129
3.175	654
2.27	858
1.233	53
2.635	664
1.25	30
1.103	32
1.928	1180
1.981	309
1.486	514
1.73	988
2.223	409
1.623	86
3.98	2201
2.464	2388
2.9	348
5.658	215
1.716	199
1.237	230
2.125	614
2.208	1060
5.179	404
4.066	1903
1.547	246
3.304	2554
1.33	532
3.295	491
2.069	1612
3.692	2481
1.867	689
2.385	434
1.49	532
2.407	65
1.983	946
3.443	241
1.922	98
2.046	1203
1.501	896
1.493	318
1.694	720
2.329	361
2.047	829
2.039	777
1.534	178
1.518	431
2.661	2797
1.893	390
1.444	296
1.353	69
2.607	73
1.379	389
1.99	824
1.804	83
3.225	287
1.727	240
2.349	249
1.995	1121
1.26	126
2.227	1363
1.485	294
1.599	251
1.795	70
1.11	273
1.753	340
2.184	391
1.248	257
2.356	1981
2.791	240
2.14	3032
2.301	1367
2.196	112
1.413	349
1.666	603
2.356	245
1.812	203
2.194	79
3.333	650
1.422	374
2.311	245
2.282	607
1	24
2.405	303
6.217	945
2.519	408
4.179	631
2.098	514
5.545	305
3.029	2514
1.393	1085
2.139	691
1.459	299
4.614	1435
4.583	1054
2.92	511
2.625	1685
5.24	1724
3.861	5352
2.922	862
3.909	1759
1.622	519
5.349	888
1.5	54
5.93	765
1.792	43
3.534	629
3.22	1842
2.149	765
6.985	2298
1.552	194
3.056	660
1.894	197
5.352	562
1.408	69
2.866	493
2.716	1255
5.917	213
2.187	1426
3.156	931
1.731	45
1.659	949
1.297	629
4.087	94
3.025	369
1.689	282
0.907	49
1.981	204
3.113	1155
2.354	113
2	224
5.815	1820
1.556	238
2.804	1071
3.807	1934
2.64	293
1.353	456
2.559	1144
2.784	1183
2.266	417
2.645	1436
1.15	46
1.643	547
1.678	307
3.821	1108
1.678	864
3	75
1.37	315
2.631	984
1.361	434
2.091	849
6.812	1301
4.058	1400
1.018	58
2.503	1194
2.357	1414
3.917	568
1.54	362
2.056	629
2.415	698
2.909	64
1.49	146
4.153	706
1.418	404
2.494	217
2.233	1958
1.252	328
1.763	1615
4.423	2375
2.647	2218
2.379	207
2.335	383
6.778	183
1.477	1921
2.293	133
2.465	2453
4.14	236
2.126	1499
1.296	481
1.19	200
2.841	966
3.137	800
2.782	793
1.285	329
2.148	668
1.042	25
2.18	351
3.638	211
2.181	471
3.364	185
1.259	292
2.023	259
1.118	285
2.442	1624
3.233	388
1.561	242
1.315	121
2.664	959
1.145	79
1.873	103
1.971	276
2.595	680
3.35	2884
1.702	80
1.316	517
1.593	172
2.337	395
3.619	380
1.474	84
4.27	1469
1.974	1593
1.171	123
2.423	860
1.069	77
1.259	34
1.738	212
1.361	49
2.957	139
1.564	1426
1.369	345
5.143	648
3.283	591
2.708	1403
2.212	615
2.043	47
1.519	287
1.263	168
3.067	773
1.471	206
3.399	1142
1.675	1194
1	40
1.407	152
2.519	136
1.868	198
1.588	189
2.89	497
1.535	66
1.153	68
1.209	104
2.391	715
2.318	1122
1.727	38
1.949	686
1.322	119
1.846	515
0.91	253
2.052	833
1.632	142
1.671	660
1.703	608
1.911	409
2.043	47
2.869	241
2.042	819
1.95	232
1.175	188
1.435	66
1.303	610
3.208	154
1.846	659
2.101	1183
1.615	42
1.304	523
0.98	443
0.874	97
1.474	317
1.838	522
2.424	577
4.062	325
1.025	250
1.528	110
1.658	786
1.635	726
2.304	53
1.293	521
1.037	448
1.767	53
2.265	77
1.419	264
3.707	367
3.79	4040
2.965	1589
1.642	133
1.711	544
2.375	1235
2.02	719
1.09	411
1.574	543
3.35	938
1.663	281
1.626	605
3.194	789
2.038	701
1.356	693
3.401	942
1.659	282
1.354	440
1.814	459
1.492	646
2.19	46
1.75	49
1.911	1118
1.704	714
1.529	263
2.128	732
1.194	154
1.945	815
1.605	854
1.952	863
1.47	629
2.864	126
1.89	941
1.514	212
1.913	308
1.281	269
1.658	1535
2.103	61
2.789	583
2.181	962
1.549	364
2.866	384
1.984	893
2.314	715
1.643	728
1.623	245
1.441	85
1.555	566
1.553	716
2.02	198
2.444	242
1.628	420
1.94	970
2.487	1047
1.333	192
2.215	237
2.174	237
2.6	117
2.116	91
1.732	892
2.482	2460
2.538	1122
2	788
1.6	40
2.572	517
1.979	1322
2.277	3383
1.615	1266
3.309	685
2.914	1451
2.757	306
2.625	1184
2.071	700
3.323	957
2.522	116
2.266	2350
1.98	1835
2.266	1074
2.091	391
4.153	760
3	72
2.807	1120
2.93	293
1.808	461
2.873	931
2.148	771
1.625	512
1.025	367
1.904	179
2.532	838
5.398	475
1.437	510
3.268	634
1.65	330
1.74	228
2.862	2530
1.207	35
1.369	516
2.323	504
2.091	621
1.563	569
1.128	466
1.483	344
1.7	51
4.447	1543
2.408	484
2.6	2197
1.071	181
1.969	569
1.689	76
2.121	227
1.359	485
2.279	1837
2.368	405
1.738	226
1.457	169
2.242	213
1.658	582
1.333	128
2.065	2117
2.084	346
2.064	939
1.807	589
1.724	250
1.721	905
1.742	263
1.503	230
1.219	39
1.589	251
1.346	362
2	90
2.507	3595
0.867	26
1.592	293
2.421	1433
1.458	261
1.971	548
1.412	281
1.73	263
1.541	359
2.079	316
2.126	355
2.134	2247
1.754	612
1.467	308
1.835	200
1.636	1065
2.158	1698
2.232	395
1.889	476
1	35
2.404	1017
1.483	264
1.473	134
1.877	291
1.237	141
1.277	327
1.497	479
2.019	1058
1.438	384
1.421	405
1.437	503
1.167	308
1.374	448
2.202	751
1.766	929
1.11	243
1.39	221
1.295	259
1.532	311
2.807	1120
2.93	293
1.808	461
2.873	931
2.148	771
1.625	512
1.025	367
1.904	179
2.532	838
5.398	475
1.437	510
3.268	634
1.65	330
1.74	228
2.862	2530
1.207	35
1.369	516
2.323	504
2.091	621
1.563	569
1.128	466
1.483	344
1.7	51
4.447	1543
2.408	484
2.6	2197
1.071	181
1.969	569
1.689	76
2.121	227
1.359	485
2.279	1837
2.368	405
1.738	226
1.457	169
2.242	213
1.658	582
1.333	128
2.065	2117
2.084	346
2.064	939
1.807	589
1.724	250
1.721	905
1.742	263
1.503	230
1.219	39
1.589	251
1.346	362
2	90
2.507	3595
0.867	26
1.592	293
2.421	1433
1.458	261
1.971	548
1.412	281
1.73	263
1.541	359
2.079	316
2.126	355
2.134	2247
1.754	612
1.467	308
1.835	200
1.636	1065
2.158	1698
2.232	395
1.889	476
1	35
2.404	1017
1.483	264
1.473	134
1.877	291
1.237	141
1.277	327
1.497	479
2.019	1058
1.438	384
1.421	405
1.437	503
1.167	308
1.374	448
2.202	751
1.766	929
1.11	243
1.39	221
1.295	259
1.532	311
1.816	69
2.719	639
2.524	911
2.711	1033
1.291	71
1.528	55
2.771	1341
2.409	1631
1.403	936
2.485	169
4.89	1687
2.41	576
1.929	54
3.747	281
3.163	155
1.447	398
1.17	124
1.184	444
1.174	54
[truncated: 1,821 more rows]

## Sheet: Macro for epi quantification
run("Duplicate...", "title=copy duplicate");
run("8-bit");
setSlice(3);
run("Duplicate...", "title=[panCK copy]");
run("Mean...", "radius=5");
setAutoThreshold("Otsu");
run("Convert to Mask");
run("Minimum...", "radius=20");
imageCalculator("Subtract stack", "copy","panCK copy");
setSlice(4);
run("Mean...", "radius=2 slice");
setAutoThreshold("Otsu dark");
run("Analyze Particles...", "size=20-Infinity pixel add slice");
setSlice(1);
run("Duplicate...", "title=cre");
roiManager("Measure");

## Sheet: Maro for myo quantification
run("Duplicate...", "title=copy duplicate");
run("8-bit");
setSlice(3);
run("Duplicate...", "title=[panCK copy]");
run("Mean...", "radius=5");
setAutoThreshold("Otsu dark");
//setThreshold(0, 74);
setOption("BlackBackground", false);
run("Convert to Mask");
run("Maximum...", "radius=30");
imageCalculator("Subtract stack", "copy","panCK copy");
setSlice(4);
run("Mean...", "radius=2 slice");
//run("Threshold...");
setAutoThreshold("Otsu dark");
run("Minimum...", "radius=4 slice");
run("Analyze Particles...", "size=20-Infinity pixel add slice");
setSlice(1);
run("Duplicate...", "title=cre");
roiManager("Measure");
