# Supplementary material for: Epicardium-derived cells organize through tight junctions to replenish cardiac muscle in salamanders
Source: Nat Cell Biol. 2022 May 12;24(5):645–58. doi: 10.1038/s41556-022-00902-2 (PMC9106584; doi:10.1038/s41556-022-00902-2)
Supplement: Source Data Extended Data Fig. 3 — Statistical source data. [file 41556_2022_902_MOESM15_ESM.xlsx]

## Sheet: Ext. Data Fig.3c
Mean	RawIntDen
11.71	363
10.676	2541
17.935	18563
18.287	3694
15.673	3448
24.407	1440
17.342	15105
14.446	5576
18.591	818
17.973	2696
11.242	5070
13.838	2131
12.745	5455
13.094	1807
19.89	10263
20.712	11164
19.45	389
18.387	15997
20.884	14201
18.747	7330
20.841	6940
21.058	5770
20.392	22452
16.352	1439
16.268	3221
15.36	1367
18.162	4704
17.372	6723
15.537	3325
16.269	4604
17.222	7509
17.62	7242
20.592	28026
19.478	1344
17.444	9734
19.735	8486
19.049	1962
18.327	1008
13.61	5648
14.328	3539
15.958	9607
15.409	4299
16.233	2792
15.483	10126
17.538	10260
11.355	863
18.836	7798
22.516	17382
12.145	5441
12.288	3367
24.444	18675
17.069	2714
18.086	3382
12.01	2474
18.936	8616
18.724	3389
21.601	3305
14.206	4006
19.178	4948
17.714	7245
18.098	7022
16.046	34660
17.776	2222
21.682	4358
14.857	416
20.444	6174
15.245	3171
12.906	2065
13.599	5725
21.388	4406
20.962	11466
19.516	4762
21.066	4129
13.408	5846
20.429	5904
16.109	2803
16.753	6031
22.659	3716
21.112	7706
14.435	5673
17.946	4612
13.661	5765
14.638	6514
19.849	1449
14.811	4073
20.872	13901
21.086	6642
19.829	2320
22	968
21.874	6431
16.351	1815
20.004	4841
18.851	22244
17.467	4000
18.701	8939
20.699	4885
19.68	11552
15.156	485
17.239	1155
23.653	6883
19.311	9327
22.828	17372
22.848	6443
23.662	3147
15.572	4438
16.434	1249
13.503	5239
17.602	2341
15.941	4336
18.21	4243
18.355	2533
13.844	5413
14.726	2474
23.154	7085
18.632	2180
17.255	949
3.551	174
2.714	95
2.694	194
2.934	1288
1.627	166
3.171	1506
3.36	1710
2.906	956
2.917	1467
16.326	1404
3.238	1700
3.781	242
2.843	452
3.725	190
3.648	726
2.677	803
2.725	1316
2.551	898
2.47	951
3.605	1954
4.173	2725
3.114	2267
3.387	1612
3.64	3367
2.613	1390
3.042	73
5.226	2106
2.448	1109
4.358	1194
5.668	2545
3.53	1737
3.46	1294
10.333	744
5.102	449
6.2	1209
3.945	1006
2.851	1266
12.147	1567
3.608	184
3.477	744
4.052	1722
2.563	1115
2.629	92
5.313	2763
3.384	494
7.357	1361
3.986	562
2.092	594
3.907	711
3.385	633
3.782	745
2.819	2782
2.487	383
4.481	484
5.2	182
2.426	131
6.311	1439
23.298	1095
2.71	1149
2.547	433
3.173	238
10.995	4728
11.291	2055
4.449	6762
7.46	3924
8.448	887
8.582	3467
2.495	741
12.24	4333
11.831	1822
2.833	1235
3.408	985
6.304	2219
4.518	899
1.915	925
4.722	2210
4.398	1249
5.6	112
5.883	3924
7.3	219
11.111	600
23.286	1467
2.87	953
7.091	702
6.867	2280
7.839	1607
6.799	2332
4.892	1717
7.021	4929
12.724	738
3.157	562
3.178	1179
3.818	210
2.78	1576
3.208	1325
2.58	534
2.896	2609
2.667	1000
5.489	2344
3.813	1651
4.217	253
3.692	240
3.003	1724
4.366	1528
2.827	848
4.661	1044
3.896	2170
3.954	257
2.764	655
3.157	1888
4.358	1377
9.132	347
3.458	1117
3.125	1825
3.667	1573
3.231	1089
3.576	3100
3.305	1061
4.208	505
2.431	1235
3.8	114
3.489	792
3.369	1142
4.297	2806
5.799	3404
3.596	809
3.648	2539
2.375	57
6.549	2469
3.761	1211
3.91	606
4.691	638
5.94	297
3.326	143
7.53	5685
5.583	2434
4.972	875
3.198	889
3.043	353
3.039	1945
3.344	1060
2.773	122
5.244	236
3.217	74
4.636	204
3.315	1545
3.822	516
8.679	920
4.497	1349
4.142	13104
4.968	1853
4.027	745
2.451	223
7	385
4.033	1363
2.507	697
4.824	4998
7.023	1819
9.043	208
3.618	861
5.395	2967
3.914	1961
3.668	1933
5.123	3248
4.028	145
15.055	3267
14.8	3700
7.825	892
3.096	418
4.054	1346
4.509	1844
9.549	4574
8.319	757
5.425	2886
7.346	933
8.438	270
4.899	3537
3.328	213
4.661	275
7.463	1821
3.826	505
18.154	472
3.036	1172
12.052	2531
3.943	347
3.504	417
22.274	3252
4.809	226
3.697	451
3.303	479
10.332	2738
2.549	209
2.59	461
4.791	3028
2.906	1212
3.944	2122
3.558	427
4.254	1672
2.402	759
3.462	682
3.526	402
3.761	692
3.039	3650
2.566	444
2.094	513
4.642	441
3.717	1665
6.716	3687
2.842	2978
5.696	1350
2.622	653
10.009	4594
4.457	7608
3.64	182
9.118	7021
3.182	140
2.769	407
6.674	961
7.712	1126
3.271	193
3.739	1376
3	72
8.773	4369
4.605	198
10.947	3481
14.197	2016
2.952	1302
3.209	3341
6.144	3459
3.749	956
4.609	825
5.149	2461
3.876	2194
4.669	1228
4.5	198
2.789	1570
5.313	3528
2.481	1290
18.162	672
7.509	428
9	576
11.122	2736
3.094	1191
6.514	3133
8.488	1740
7.441	253
7.751	3852
3.628	1883
5.461	628
5.135	2085
6.983	4811
3.512	2620
12.292	1094
5.39	1369
2.728	412
2.593	306
16.295	2102
3.488	150
2.697	89
2.463	367
15.639	563
1.741	47
5.27	332
3.062	245
2.797	428
2.736	197
3.825	153
7.271	3301
16.771	587
8.134	4685
8.625	1932
11.576	382
10.898	7563
12.723	6845
23.344	3665
8.225	3504
14.833	712
23.358	1238
6.027	3508
19.16	1916
7.422	2939
21.129	655
10.821	422
7.354	4618
16.074	1527
18.168	4869
7.333	1892
5.497	2556
5.86	2420
14.832	5384
7.381	1144
6.891	2853
15.256	4348
6.968	871
8.194	2032
5.425	472
23.636	3829
6.224	1612
21.778	784
16.571	348
6.07	607
7.699	2302
5.921	225
6.987	2697
9.921	2381
7.14	9382
14.248	1952
6.614	873
9.442	4589
18.109	996
6.888	3499
6.685	2848
5.862	1360
6.208	1434
6.183	1793
5.512	237
5.695	336
7.008	3469
8.696	1661
6.375	204
11.925	3041
3.883	932
6.819	1807
8.776	430
7.504	2844
9.224	535
6.815	1547
8.022	3690
8.61	1369
7.21	1817
6.654	692
7.992	967
4.741	1081
6.086	426
6.3	189
6.68	2592
7.583	5225
6.646	4958
5.44	593
12.338	802
14.206	966
4.667	126
7.411	4632
8.038	1921
6.924	2271
8.486	314
14.286	1100
6.063	479
8.051	314
5.834	3127
5.009	1062
5.547	2402
11.95	6752
7.143	1750
6.708	2576
4.665	1227
6.908	449
7.253	4910
6.86	343
7.453	3272
4.973	184
8.434	5364
6.264	332
7.771	2922
6.014	2658
6.736	5409
13.472	714
7.388	761
11.637	1187
6.989	3236
5.62	2130
9.54	477
6.113	2384
4.623	1017
10.103	1182
7.351	838
8	1360
3.986	291
7.631	2854
9.888	2472
6.795	299
8.268	4506
7.095	298
17.847	2802
10.277	3710
13.938	3387
9.224	535
6.152	972
4.737	180
5.333	1328
17.815	12969
6.035	2239
12.25	980
7	630
6.5	2353
7.017	1263
15.115	393
8.583	412
5.409	1428
5.629	501
8.295	365
4.404	207
8.28	207
6.216	1324
6.257	2340
6.213	845
9.044	1447
7.33	1686
5.591	889
7.927	4899
6.404	3215
9.535	3566
7.729	8038
7.894	2234
5.602	1479
6.679	3433
5.913	11157
8.293	763
8.415	5268
7.076	1302
6.516	7773
7.403	2828
6.225	2023
7.438	238
4.977	214
6.207	1167
6.323	2466
7.28	4477
7.262	1082
6.379	2679
6.453	3278
13.653	983
7.884	1364
6.902	987
5.71	4762
5.256	205
11.723	1102
5.923	2932
7.021	1671
7.128	2053
6.287	11455
7.123	2194
6.537	621
4.333	286
6.665	2686
5.852	158
6.081	377
5.741	333
6.88	2181
6.217	143
7.843	400
7.12	890
7.97	3212
6.447	606
7.279	2788
6.687	2093
6.954	2128
8.399	4552
5.99	1821
6.589	3690
5.516	353
6.698	2753
6.73	2470
7.217	3060
6.456	2847
5.79	6768
6.423	3353
3.874	399
7.24	2085
6.992	6405
8.783	4822
9.428	1829
6.516	3636
6.758	3048
3.942	205
4	92
5.525	1685
5.913	3453
6.083	28744
6.197	440
7.833	846
6.355	2396
6.658	3742
6.491	1519
9.195	8009
5.885	512
9.64	2786
6.969	1345
8.344	1894
6.075	2770
7.545	1939
6.637	3564
5.299	1044
5.887	312
5.074	137
7.635	2115
5.364	928
6.106	1154
5.426	1313
10.688	684
8.226	1604
5.488	450
5.946	767
7.16	2907
7.222	1531
8.056	4632
7.167	7511
8.04	4181
6.871	6507
7.814	1133
6.12	1328
8.273	364
4.431	873
7.625	183
7.289	4461
7.461	2462
6.015	391
3.742	595
5.183	1498
8.89	3645
4.951	1010
6.034	175
4.932	720
7.209	7743
4.82	1904
7.022	1931
6.136	9272
6.933	4791
7.83	2263
7.634	3153
5.629	1182
7.233	933
12.398	2368
4.378	359
6.397	2578
6.833	4223
5.689	1041
3.678	423
20.661	2562
5.931	3179
7.026	801
6.473	1327
5.795	423
7.583	4186
6.26	3518
7.157	501
11.276	1105
8.216	2703
14.161	439
5.635	417
5.178	1626
6.423	456
6.963	1323
15.812	506
6.288	1157
11.752	4642
6.553	747
6.927	2182
10.233	747
7.432	5061
6.071	1372
7	427
4.469	505
10.56	792
8.356	5398
7.655	2511
5.347	786
6.439	9485
5.666	3320
6.765	12150
5.6	1232
7.123	520
5.929	2508
6.46	1292
5.289	1502
8	976
6.915	4626
6.417	1277
5.671	845
10.886	1524
11.549	1051
11.484	4628
10.125	324
11.062	1250
11.503	2128
10.389	1974
14.676	1086
9.734	2414
10.273	4592
9.469	4365
12.895	3430
11.577	5198
12.391	18872
14.233	1708
9.375	3750
12.547	6449
13.778	3472
9.979	1417
17.826	2567
12.459	2741
12	372
13.71	850
12.357	865
11.059	9135
9.281	3202
15.203	1125
10.437	1983
11.603	2599
10.534	3845
9.966	5930
12.91	2866
15.08	754
9.17	3182
12.361	9135
15.983	7368
9.167	4052
8.832	12559
14.769	2363
12.408	2829
10.138	294
11.74	3616
11.22	9470
12.703	2566
11.379	6065
10.802	5412
10	3520
9.905	31211
16.736	887
10.016	3646
13.094	5408
14.464	9633
24.932	8801
11.698	737
12.359	7428
9.525	5191
15.785	12991
13.243	10740
11.845	6503
10.388	2597
9.257	3425
12.395	3483
9.338	3642
22.404	6878
11.225	18858
18.379	533
14.863	11474
8.138	4435
15.086	8026
12.375	4888
8.766	4006
13.35	2670
9.984	4882
9.824	1002
10.429	292
9.907	426
11.887	1581
15.141	6117
13.465	13950
14.385	2805
10.423	6139
15.405	5099
14.966	10162
12.76	5691
18.977	835
16.174	7618
18	2538
10.833	2264
2.796	288
17.757	1314
6.106	403
3.688	1770
2.366	4261
1.588	656
2.256	819
3.071	783
4.004	929
1.945	749
2.515	3513
1.977	87
2.475	829
3.276	95
2.432	1357
4.553	1589
4.486	1920
2.33	699
2.579	2146
2.058	854
10.543	3416
2.66	141
6.621	6409
3.684	140
2.581	80
3.253	1656
3.963	1934
3.63	3583
1.916	780
5.155	2598
3.409	2843
2.314	162
4.725	1753
8.804	3143
4.321	592
13.558	1749
3.714	312
3.356	1319
5.141	1645
2.494	429
2.448	568
1.887	466
2.711	263
1.83	86
6.225	1743
2.096	939
3.648	1295
4.949	292
6.833	779
5.511	248
2.989	1300
2.949	690
2.055	1075
1.809	550
3.233	1096
15.635	2611
2.273	150
5.922	2043
1.92	48
2.339	1043
5.846	2952
4.606	1391
4.405	837
3.417	1336
4.729	1168
2.108	78
3.387	1436
3.861	471
4.667	126
3.864	255
10.979	1065
7.108	1251
15.533	1398
5.754	2008
3.85	951
2.306	83
5.085	300
4.865	540
7.87	181
6.833	164
2.714	806
8.35	334
9.685	2518
5.08	127
4.297	550
4.357	488
13.318	586
2.086	169
4.291	4098
2.105	120
1.761	1016
2.322	1435
2.383	1139
2.548	2163
3.723	1467
10.89	991
2.89	500
2.344	3984
2.464	138
1.674	323
2.364	305
2.701	2555
2.565	2429
1.993	1702
1.975	1039
15	2355
2.414	490
2.309	441
2.554	1553
2.28	1190
2.242	1150
2.378	1177
4.513	1354
2.943	4970
2.898	510
2.971	5036
3.958	665
3	72
4.292	1000
3.863	1464
4.654	1061
2.912	99
2.957	68
2.964	83
2.81	177
1.857	52
2.747	923
4.134	554
3.599	1778
3.857	378
14.636	322
1.802	912
3.377	807
3.119	1045
7.619	1981
2.754	873
19.981	1079
4.705	6620
5.882	1888
2.683	1390
3.281	817
2.357	594
3.982	1087
5.396	259
5.961	614
2.535	1004
2.133	804
6.753	547
3.211	915
10.059	342
3.548	330
3.19	1595
2.983	352
2.897	197
7.875	189
2.669	1692
3.012	1527
3.138	91
2.696	124
4.007	553
4.657	475
4.009	1335
2.118	1057
2.996	1693
1.929	785
2.063	524
3.587	226
2	96
4.407	1494
22.689	1021
19.463	4204
2.949	115
3.233	957
2.915	787
4.446	787
2.4	48
3.666	1514
2.224	585
2.293	938
6.351	362
3.49	178
3.37	91
2.897	84
3.406	453
3.426	209
2.714	76
10.873	1196
2.782	1060
2.936	1609
3.532	166
3.419	841
4.289	802
2.85	1157
2.896	475
2.369	815
3.17	168
7.167	344
6.732	276
24.436	3250
6.384	2528
6.868	522
7.543	2821
6.642	3806
10.267	2495
6.595	3080
6.604	1235
5.612	2228
7.149	529
4.048	85
6.732	276
7.842	298
7.269	1759
9.897	4978
4.434	1410
10.377	550
6.059	2454
11.105	422
7.141	3299
3.658	1028
7.734	495
6.985	957
10.942	2440
5.478	2454
6.262	3012
6	132
6.268	2294
4.639	167
5.332	1013
3.161	392
5.146	4950
13.406	429
6.683	1858
6.933	624
6.417	3491
6.007	919
4.372	494
6.91	2066
5.446	305
6.637	750
7.093	1532
9.645	598
5.702	268
6.314	6011
3.565	82
7.079	2428
6.791	910
6.917	249
7.559	1867
8.721	532
7.403	881
7.408	4741
6.498	1488
6.174	2587
7	287
5.519	149
4.03	133
6.448	3437
7.083	2472
6.281	1363
8.083	291
8.205	3528
7.485	741
7.975	2536
8.633	2331
4.242	666
9.139	3162
7.236	5919
7.051	1671
5.391	124
7.587	1085
7.087	1460
6.407	173
6.29	195
8.441	3334
6.763	399
11.343	794
21.509	1140
9.505	2880
8.415	1683
8.593	1564
10.196	6872
9.247	823
7.808	406
9.408	3227
14.038	2934
6.116	685
9.758	322
9.387	1164
7.042	2655
10.753	3172
7.437	937
12.009	2786
6.83	1407
7.118	1623
5.853	199
6.703	5255
7.399	2856
6.017	692
6.329	443
6.95	1258
13.046	1983
5.932	1216
8.882	302
3.324	1230
7.035	598
8.392	814
19.429	1088
6.334	3148
6.658	1731
2.623	931
2.657	2312
2.079	1341
2.083	702
7.308	4487
1.906	1801
5.753	909
4.236	2097
6.708	4186
7.558	3575
8.312	8162
18.194	8715
2.622	1219
2.289	712
2.625	63
2.472	309
2.4	60
4.229	4343
9.369	2333
6.814	2235
6.497	2092
6.672	1321
4.382	1779
16.281	15793
5.77	352
3.84	1467
5.843	2314
22.203	12345
12.314	431
16.212	4361
5.399	1258
8.008	2098
2.375	95
2.144	761
1.831	652
6.307	2712
4.247	2514
10.955	1446
2.923	1020
7.258	8071
2.558	504
5.63	2697
4.545	2418
5.475	553
12.206	3967
2.243	673
8.641	1443
2.777	1666
2.719	1267
14.184	695
2.896	1865
1.866	711
3.127	663
3.325	1034
3.554	725
1.904	697
3.95	79
3.116	1985
3.722	1046
6.64	166
15.007	6843
6.201	1693
3.804	2636
2.742	447
3.519	285
7.625	183
5.778	156
6.052	581
6.099	1842
4.055	223
8.879	293
3.017	178
11.331	8226
3.484	784
2.102	826
6.375	561
12.421	4720
5.019	532
6.266	495
1.912	564
3.347	502
14.947	1704
3.144	525
17.045	3426
2.983	358
23.861	859
3.284	1987
1.687	194
4.515	149
3.423	421
4.253	336
2.5	760
4.826	806
4.152	681
2.376	240
17.914	4765
12.091	5308
11.538	300
3.796	2619
3.692	384
5.567	668
3.112	501
2.594	887
3.864	626
8.892	1476
4.423	1349
23.67	2438
2.013	463
4.018	663
5.614	247
4.667	140
5.388	264
13.576	448
4.381	609
6.558	4663
5.358	809
5.197	1159
4.746	299
5.73	573
4.755	11207
5.531	3833
4.549	746
5.314	372
4.425	1177
3.978	2311
7.19	906
8.61	1171
5.75	299
5.858	662
7	287
5.753	512
8.812	1454
5.166	1679
6.639	239
9.219	968
9.9	1386
4.793	901
3.34	157
6.214	1920
5.909	969
5.54	1324
4.733	4742
6.605	1222
6.764	4234
6.525	646
5.368	7043
5.497	3628
5.358	718
6.304	1204
5.553	261
6.912	705
8.407	1177
4.357	1743
8.125	2860
7.522	173
4.381	184
5.115	1949
5.213	5912
6.269	746
4.579	3782
6.645	505
4.921	2313
6.481	674
4.867	5996
6.08	1064
4.55	182
5.612	275
6.113	3943
7.746	1309
5.825	1660
6.214	3424
4.654	4291
4.67	3264
4.559	930
7.109	3732
8.289	2926
5.004	2757
4.617	494
6.1	366
4.79	1988
4.268	1972
7.997	2415
5.43	858
5.486	5722
4.694	2530
4.345	126
6.35	127
5.185	140
11.861	1364
4.64	116
5.606	2478
6.252	2038
7.875	189
6.88	172
5	1730
5.733	172
5.494	3906
5.549	2364
4.381	850
4.464	125
4.018	884
6.188	823
5.514	193
6.889	186
4.748	1073
3.609	1191
5.239	1163
5.416	1457
5.536	1063
5.958	3009
6.072	3607
8.944	5778
3.962	1042
6.484	1394
5.124	1322
7.603	517
3.461	886
14.276	828
21.495	2171
5.397	1263
5.488	2744
5.993	1756
5.443	3320
5.706	388
6.594	422
10.19	591
4.237	1038
7.633	229
3.692	1008
3.901	1139
8.952	555
5.309	1789
5.545	2484
4.758	1437
5.08	508
6	348
5.74	706
3.885	202
5.409	238
7.28	5169
4.552	132
4.792	1754
6.406	1230
12.478	287
4.812	6688
6.262	4972
6.598	1412
6.132	11167
4.589	1900
4.474	3767
12.318	1823
5.452	1434
8.891	1147
6.563	1562
4.912	1950
4.724	359
5.434	2554
4.631	3265
5.418	596
4.864	501
4.346	465
4.71	1314
4.752	1492
5.688	2076
6.132	2937
11.81	248
10.77	2111
4.698	1198
6.772	9189
13.627	1717
4.082	947
5.636	1426
5.828	781
16.5	363
4.455	1635
5.938	285
6.867	2431
7.746	914
7.33	3020
6.771	2803
8.478	195
4.269	222
5.184	197
10.674	1505
5.148	1534
4.932	360
8.072	3156
6.067	1541
6.094	1950
5.515	3138
8.23	1251
5.308	2877
5.95	1077
6.111	1320
6.128	1146
5.418	2124
4.679	248
6.669	3341
6.204	2469
6.911	1092
6.642	2411
6.292	2152
6.556	4891
5.356	1189
6.158	4218
7.204	3998
7.63	3975
5.954	2703
6.572	1091
7.864	1903
17.415	8812
6.947	1313
6.277	5888
9.566	1655
5.383	576
8.551	6610
7.104	1229
5.507	402
8.382	1425
6.835	1449
6.615	2064
4.073	1222
7.403	1103
6.594	2842
5.498	2683
5.5	165
8.961	7733
5.804	2612
7.589	7551
5.182	171
5.763	219
6.61	5083
5.935	3015
5.423	1616
5.282	206
7.767	932
6.623	457
5.739	264
5.782	503
7.156	5410
5.068	1637
7.556	1088
9.717	1098
11.888	7715
6.271	809
5.606	3072
5.287	2448
5.9	944
4.63	3190
5.305	2223
6.286	4532
7.213	4364
8.033	2185
5.912	337
5.991	647
10.203	806
5.819	2287
6.858	2222
4.581	339
6.571	782
6.415	834
5.613	174
8.2	246
4.981	269
7.692	500
8.625	552
6.389	2645
5.455	1140
5.415	888
7.609	7404
5.331	1370
5.535	1500
4.943	524
6.984	2703
9.145	567
4.775	678
6.588	336
5.953	512
12.253	968
6.277	703
7.214	2727
6.705	818
5.015	1304
5.731	1129
7.77	4569
7.67	767
5.831	1417
6.887	3347
5.76	3721
5.808	1243
8.21	3604
4.971	169
6.086	1132
5.155	7165
6.045	1197
4.812	154
6.492	2493
6.229	436
4.87	263
5.387	3927
4.752	2205
4.237	250
3.833	621
5.657	198
5.4	405
8.929	2000
8.926	1330
4.911	2534
5.306	2287
5	290
4.681	1011
4.483	130
8.66	2139
7.476	942
6.251	1719
4.529	308
3.857	270
3.167	95
4.347	1878
3.636	389
3.66	355
3.786	583
6.539	1589
3.792	1991
2.968	4502
3.733	224
4.057	215
3.878	954
4.765	1849
5.37	639
4.852	1344
4.524	475
3.364	148
4.508	284
8.292	4461
3.756	293
4.481	1573
3.826	815
5.178	233
2.789	477
3.108	1184
6.81	3507
19.208	1018
4.473	407
4.618	628
5.653	2849
3.621	7824
3.364	333
3.145	522
2.522	58
4.386	614
3.716	1267
3.333	120
3.236	686
2.787	131
3.105	2152
3.022	420
8.2	246
2.963	9717
4.166	1383
3.743	786
8.979	1266
4.056	8493
6.583	757
7.078	637
4.551	537
3.956	269
5.51	8166
2.819	544
5.178	2625
3.136	185
2.526	336
3.205	468
3.285	785
10.438	1691
3.235	647
2.909	2519
3.342	2550
2.794	20555
4.602	1689
3.532	1374
3.026	7812
2.809	250
3.203	3181
3.33	1465
3.694	362
2.648	519
18.509	5275
4.952	104
3.326	316
2.386	210
2.076	490
3.495	1433
6.475	641
3.483	700
5.637	513
3.123	356
7.448	216
4.867	146
5.7	114
2.263	224
4.548	141
3.863	282
3.625	1421
4.328	1359
2.182	624
13.527	2462
18.143	381
4.965	1405
3.94	4251
3.791	1668
11.595	5844
5.085	1190
6.055	3439
2.178	1527
20.657	6631
6.66	2511
13.031	11246
6.535	1209
5.943	2912
3.5	5870
3.214	90
3.605	530
4.21	1082
3.3	947
5.773	1784
4.069	2344
5.299	1065
3.422	859
6.161	4066
5.19	301
3.644	1024
10.814	6748
4.221	916
5.614	247
5.955	935
7.518	1669
3.042	721
2.872	425
2	160
2.289	103
22.633	11158
6.476	4274
4.93	1548
7.324	1311
6.687	3056
13.734	6400
13.46	1171
14.654	7972
9.415	6534
5.271	253
17.817	8000
6.653	2202
4.605	594
2.768	155
10.824	552
6.355	877
3.344	806
4.882	249
2.179	85
9.218	6314
3.043	633
17.786	1245
5	1120
17.319	3914
3.473	1549
2.994	1608
5.532	8884
6.626	2339
3.553	1350
10.072	2528
4.572	2798
18.694	4393
3.667	594
3.218	560
5.254	4697
4.637	2133
8.188	1220
3.87	983
2.278	442
10.374	4025
8.094	5018
3.042	575
2.405	635
2.593	140
2.038	53
4.021	1520
6.572	1091
2.962	2583
12.685	5201
22.484	697
3.143	1471
8.437	1274
10.1	2333
2.354	1370
2.762	812
6.313	1635
7.449	1758
14.531	465
2.199	719
12.254	772
3.011	551
8.526	4280
2.772	546
1.667	85
13.809	939
3.97	1719
6.494	1130
3.129	6268
12.709	5643
20.81	437
19.9	398
9.644	2681
2.31	1469
5.73	1719
6.984	2549
12.544	2258
8.027	907
8.356	1880
5.447	256
7	2184
2.785	532
2.958	142
11.834	7053
4.855	2282
2.339	269
1.559	53
9.885	10270
12.083	435
8.02	6504
20.537	3635
4.505	437
20.567	617
3.096	842
7.922	2527
2.823	1166
5.218	1362
16.207	2982
10.775	431
14.177	12929
3.714	5560
4.605	1432
3.112	526
9.488	2429
3.565	845
17.468	9136
2.76	483
8.196	3967
4.314	151
4.574	2360
8.95	358
11.724	6296
8.584	3734
5.03	4462
2.777	1036
7.23	3622
17.865	4752
8.857	1922
3.929	2672
24.099	1952
8.302	797
10.519	3019
15.467	2583
11.588	394
14.942	3631
11.926	4866
6.108	226
10.609	7384
11.367	2694
2.129	2214
2.985	2916
10.088	2290
6.667	2880
6.64	1421
18.047	16405
18.749	7406
19.776	13052
20.914	9244
19.18	959
18.076	8098
18.949	15993
21.463	1760
18.978	8768
23.099	1640
14.819	5172
22.887	3456
22.334	6879
21.624	3222
20.705	25281
22.781	1458
19.706	3015
21.877	29599
24.273	3471
16.421	2693
20.552	2939
21.643	5151
19.371	4494
16.884	13237
18.842	5596
18.465	6869
13.038	1695
18.074	10320
22.35	447
15.761	1450
17.169	3657
20.892	20286
20.786	873
20.362	957
19.497	7682
16.709	13083
18.067	1084
18.904	24140
20.489	29340
23.274	2630
19.471	1694
16.777	8892
17.5	6405
16.629	5604
18.797	12688
18.585	12173
16.88	2532
22.63	7468
21.565	6836
19	570
11.831	2946
20.272	7298
21.617	34242
20.114	8629
21.585	20139
17.363	7136
20.084	9038
21.038	3345
21	10584
20.803	12773
20.224	3438
15.84	5734
12.123	788
20.392	14784
20.143	1833
22.182	6832
22.007	3015
19.042	4970
20.627	4476
22.32	12142
16.512	3352
12.352	3125
13.53	5412
16.252	6062
18.493	12575
20.394	2121
17.714	5137
16.273	7762
19.653	6918
17.735	603
17.868	5003
18.159	8353
21.173	13572
18.963	2029
20.733	2488
18.494	8156
19.624	3395
18.867	1698
13.952	293
17.856	5589
17.148	463
22.446	7340
19.034	5634
19.042	2266
19.166	6114
21.144	8986
13.32	4622
16.074	3922
12.014	4229
13.778	4464
14.271	6379
11.3	3921
11.507	771
12.393	3978
13.894	4182
13.542	13271
14.828	430
16.515	7696
13.341	7871
11.927	4067
16.719	535
17.255	949
15.148	3696
21.672	16384
10.864	4248
13.618	8688
13.239	3045
14.49	3463
12.406	1588
14.87	5026
16.559	3080
15.8	395
13.988	1175
14.065	2166
23.467	2863
18.847	5918
16.461	5679
15.433	1389
12.662	2963
16.38	1507
14.719	1413
12.113	751
18.1	7077
19.829	3252
13.249	3140
14.838	2285
15.735	6467
23.801	11710
20	640
17.5	770
19.005	4086
20.893	10572
12.146	996
17.126	7090
17.449	2757
21.654	563
14.972	1602
22.535	7166
17.216	1274
13.973	1048
24.357	4165
17.514	11647
18.958	910
15.587	2338
15.961	9417
14.19	4413
20.738	5454
15.226	11922
16.396	5345
18.254	2446
18.154	8369
20.498	4243
15.784	28316
20.58	2840
15.275	3330
17.035	6729
16.727	1104
13.395	3965
16.045	5375
10.559	1172
18.462	1200
14.051	7152
13.161	6475
17.515	1191
11.527	2317
13.934	4222
22.429	471
14.715	1810
11.543	2124
16.333	686
14.14	707
16.101	3188
13.087	301
22.135	2125
16.92	7022
20.446	2065
15.1	755
14.102	9829
19.474	15540
14.277	5354
18.968	1802
15.174	22367
17.224	3462
15.852	9765
20.822	4914
22.006	3389
15.128	4599
21.742	10110
15.465	4856
13.3	3897
20.057	3510
12.019	3774
8.267	248
15.247	11176
15.552	1804
14.015	2733
16.406	7071
13.135	3783
11.405	1802
11.859	1091
14.571	306
11.148	4526
9.951	408
8.087	3421
7.655	2970
9.448	4006
8.184	401
9.637	1937
8.333	300
11.263	1070
11.879	392
6.719	766
9.833	2242
9.139	1380
11.37	1444
11.964	4044
6.265	307
7.659	2221
10.891	4411
12.247	3417
8.56	428
9.809	1491
8.944	3676
[truncated: 908 more rows]

## Sheet: Ext. Data Fig.3f
40 hrs post labelling	40 hrs labelling + 48 hrs post cryoinjury
39.0366	25.218
42.5711	30.32
36.5789	29.8244
41.4929	31.2842
39.1857	29.1648
34.144

## Sheet: Ext. Data Fig.3l
	% labelled cells
CHERRY+ MHC+	65.9175
CHERRY+ VIM+	10.187
CHERRY+ MHC- VIM-	23.8955
