# Supplementary material for: Epicardium-derived cells organize through tight junctions to replenish cardiac muscle in salamanders
Source: Nat Cell Biol. 2022 May 12;24(5):645–58. doi: 10.1038/s41556-022-00902-2 (PMC9106584; doi:10.1038/s41556-022-00902-2)
Supplement: Source Data Extended Data Fig. 4 — Statistical source data. [file 41556_2022_902_MOESM16_ESM.xlsx]

## Sheet: Ext Data Fig.4b
	No. of clones
1-cell	37
2-cell	26
3-cell	4
4-cell	5
5-cell	4
6-cell	4

## Sheet: Ext Data Fig. 4i
	%
YFP+MHC+PCNA+	22.3885
YFP+MHC+PCNA-	77.6115
