# Supplementary material for: Epicardium-derived cells organize through tight junctions to replenish cardiac muscle in salamanders
Source: Nat Cell Biol. 2022 May 12;24(5):645–58. doi: 10.1038/s41556-022-00902-2 (PMC9106584; doi:10.1038/s41556-022-00902-2)
Supplement: Source Data Extended Data Fig. 6 — Statistical source data. [file 41556_2022_902_MOESM17_ESM.xlsx]

## Sheet: Ext Data Fig.6g
	sham	7 dpci
	1408	2220
	1478.83	2448.33
	1446	1413

## Sheet: Ext Data Fig.6h
	sham	7 dpci
cldn6 positive cells	467.29	230.6
total number of epicardial/subepicardial cells	1444.28	2027

## Sheet: Ext Data Fig.6i
sham					7 dpci
0+	1+	2+	3+	4+	0+	1+	2+	3+	4+
70.2442	6.00194	6.95905	5.19846	11.5964	90.4951	3.45147	1.75222	1.07967	2.53124
70.8085	5.35807	5.98105	5.90801	11.9443	87.8611	4.88134	1.93307	1.51362	3.81082
67.36	14.76	12.89	3.35	1.6	84.5572	4.36915	2.97777	2.39048	5.70535
									s
