# Supplementary material for: Epicardium-derived cells organize through tight junctions to replenish cardiac muscle in salamanders
Source: Nat Cell Biol. 2022 May 12;24(5):645–58. doi: 10.1038/s41556-022-00902-2 (PMC9106584; doi:10.1038/s41556-022-00902-2)
Supplement: Source Data Extended Data Fig. 7 — Statistical source data. [file 41556_2022_902_MOESM18_ESM.xlsx]

## Sheet: Ext. Data Fig.7b
	sample_id	sample	time	location	gene	TMM	log2TMM	log10TMM
35521	P4011_1001	sham_apex	sham	apex	CLDN4_BBL014846	0	-Inf	-Inf
35522	P4011_1002	sham_base	sham	base	CLDN4_BBL014846	0	-Inf	-Inf
35523	P4011_1003	sham_apex	sham	apex	CLDN4_BBL014846	0.13	-2.94341647163363	-0.886056647693163
35524	P4011_1004	sham_base	sham	base	CLDN4_BBL014846	0.158	-2.66200353648498	-0.801342913045577
35525	P4011_1005	sham_apex	sham	apex	CLDN4_BBL014846	0	-Inf	-Inf
35526	P4011_1006	sham_base	sham	base	CLDN4_BBL014846	0.189	-2.40354186044101	-0.723538195826756
38077	P4011_1001	sham_apex	sham	apex	CLDN19_BBL011959	0	-Inf	-Inf
38078	P4011_1002	sham_base	sham	base	CLDN19_BBL011959	0	-Inf	-Inf
38079	P4011_1003	sham_apex	sham	apex	CLDN19_BBL011959	0	-Inf	-Inf
38080	P4011_1004	sham_base	sham	base	CLDN19_BBL011959	0	-Inf	-Inf
38081	P4011_1005	sham_apex	sham	apex	CLDN19_BBL011959	0	-Inf	-Inf
38082	P4011_1006	sham_base	sham	base	CLDN19_BBL011959	0	-Inf	-Inf
44209	P4011_1001	sham_apex	sham	apex	CLDN3_BBL015869	0.141	-2.82623293226329	-0.85078088734462
44210	P4011_1002	sham_base	sham	base	CLDN3_BBL015869	0	-Inf	-Inf
44211	P4011_1003	sham_apex	sham	apex	CLDN3_BBL015869	0	-Inf	-Inf
44212	P4011_1004	sham_base	sham	base	CLDN3_BBL015869	0.154	-2.69899774396719	-0.812479279163537
44213	P4011_1005	sham_apex	sham	apex	CLDN3_BBL015869	0	-Inf	-Inf
44214	P4011_1006	sham_base	sham	base	CLDN3_BBL015869	0.184	-2.44222232860507	-0.735182176990464
44695	P4011_1001	sham_apex	sham	apex	Cldn7_BBL011498	0.305	-1.71311885221184	-0.515700160653214
44696	P4011_1002	sham_base	sham	base	Cldn7_BBL011498	0.335	-1.57776699931695	-0.474955192963155
44697	P4011_1003	sham_apex	sham	apex	Cldn7_BBL011498	0.644	-0.63486740654747	-0.191114132640188
44698	P4011_1004	sham_base	sham	base	Cldn7_BBL011498	2.34	1.22650852980868	0.369215857410143
44699	P4011_1005	sham_apex	sham	apex	Cldn7_BBL011498	0	-Inf	-Inf
44700	P4011_1006	sham_base	sham	base	Cldn7_BBL011498	0.56	-0.83650126771712	-0.2518119729938
74899	P4011_1001	sham_apex	sham	apex	CLDN7_BBL025037	1.062	0.0867837661420666	0.0261245167454503
74900	P4011_1002	sham_base	sham	base	CLDN7_BBL025037	1.382	0.466757615726171	0.14050804303818
74901	P4011_1003	sham_apex	sham	apex	CLDN7_BBL025037	0.64	-0.643856189774725	-0.193820026016113
74902	P4011_1004	sham_base	sham	base	CLDN7_BBL025037	0.775	-0.367731784500487	-0.11069829749369
74903	P4011_1005	sham_apex	sham	apex	CLDN7_BBL025037	0.631	-0.664288089679538	-0.199970640755866
74904	P4011_1006	sham_base	sham	base	CLDN7_BBL025037	1.299	0.377401430785794	0.113609151073028
108937	P4011_1001	sham_apex	sham	apex	CLDN6_BBL011059	21.576	4.43135552157352	1.33397093344483
108938	P4011_1002	sham_base	sham	base	CLDN6_BBL011059	10.843	3.43869206618509	1.03514945777346
108939	P4011_1003	sham_apex	sham	apex	CLDN6_BBL011059	0.767	-0.382701517159154	-0.115204636051019
108940	P4011_1004	sham_base	sham	base	CLDN6_BBL011059	11.005	3.46008724011683	1.04159004688937
108941	P4011_1005	sham_apex	sham	apex	CLDN6_BBL011059	3.784	1.91991208867731	0.577951127729755
108942	P4011_1006	sham_base	sham	base	CLDN6_BBL011059	6.126	2.61494536693687	0.787176992470554
109357	P4011_1001	sham_apex	sham	apex	CLDN8_BBL010112	0	-Inf	-Inf
109358	P4011_1002	sham_base	sham	base	CLDN8_BBL010112	0.135	-2.88896868761126	-0.869666231504994
109359	P4011_1003	sham_apex	sham	apex	CLDN8_BBL010112	0	-Inf	-Inf
109360	P4011_1004	sham_base	sham	base	CLDN8_BBL010112	0.143	-2.8059129478837	-0.844663962534938
109361	P4011_1005	sham_apex	sham	apex	CLDN8_BBL010112	0	-Inf	-Inf
109362	P4011_1006	sham_base	sham	base	CLDN8_BBL010112	0	-Inf	-Inf
111985	P4011_1001	sham_apex	sham	apex	CLDN14_BBL012981	0	-Inf	-Inf
111986	P4011_1002	sham_base	sham	base	CLDN14_BBL012981	0	-Inf	-Inf
111987	P4011_1003	sham_apex	sham	apex	CLDN14_BBL012981	0	-Inf	-Inf
111988	P4011_1004	sham_base	sham	base	CLDN14_BBL012981	0	-Inf	-Inf
111989	P4011_1005	sham_apex	sham	apex	CLDN14_BBL012981	0	-Inf	-Inf
111990	P4011_1006	sham_base	sham	base	CLDN14_BBL012981	0	-Inf	-Inf
153535	P4705_1001	4dpci_apex	4dpci	apex	CLDN4_BBL014846	0	-Inf	-Inf
153536	P4705_1002	4dpci_base	4dpci	base	CLDN4_BBL014846	0	-Inf	-Inf
153537	P4705_1003	4dpci_apex	4dpci	apex	CLDN4_BBL014846	0.478	-1.06491747668134	-0.320572103387881
153538	P4705_1004	4dpci_base	4dpci	base	CLDN4_BBL014846	0.63	-0.666576266274808	-0.200659450546418
153539	P4705_1005	4dpci_apex	4dpci	apex	CLDN4_BBL014846	0	-Inf	-Inf
153540	P4705_1006	4dpci_base	4dpci	base	CLDN4_BBL014846	0.35	-1.51457317282976	-0.455931955649724
156091	P4705_1001	4dpci_apex	4dpci	apex	CLDN19_BBL011959	0	-Inf	-Inf
156092	P4705_1002	4dpci_base	4dpci	base	CLDN19_BBL011959	0	-Inf	-Inf
156093	P4705_1003	4dpci_apex	4dpci	apex	CLDN19_BBL011959	0	-Inf	-Inf
156094	P4705_1004	4dpci_base	4dpci	base	CLDN19_BBL011959	0	-Inf	-Inf
156095	P4705_1005	4dpci_apex	4dpci	apex	CLDN19_BBL011959	0	-Inf	-Inf
156096	P4705_1006	4dpci_base	4dpci	base	CLDN19_BBL011959	0	-Inf	-Inf
162223	P4705_1001	4dpci_apex	4dpci	apex	CLDN3_BBL015869	0	-Inf	-Inf
162224	P4705_1002	4dpci_base	4dpci	base	CLDN3_BBL015869	0	-Inf	-Inf
162225	P4705_1003	4dpci_apex	4dpci	apex	CLDN3_BBL015869	0	-Inf	-Inf
162226	P4705_1004	4dpci_base	4dpci	base	CLDN3_BBL015869	0	-Inf	-Inf
162227	P4705_1005	4dpci_apex	4dpci	apex	CLDN3_BBL015869	0.199	-2.32915966411844	-0.701146923590293
162228	P4705_1006	4dpci_base	4dpci	base	CLDN3_BBL015869	0.171	-2.54793176977619	-0.767003889607846
162709	P4705_1001	4dpci_apex	4dpci	apex	Cldn7_BBL011498	2.085	1.06004738366994	0.319106059309776
162710	P4705_1002	4dpci_base	4dpci	base	Cldn7_BBL011498	1.63	0.704871964456353	0.212187604403958
162711	P4705_1003	4dpci_apex	4dpci	apex	Cldn7_BBL011498	1.416	0.50182126542091	0.15106325335375
162712	P4705_1004	4dpci_base	4dpci	base	Cldn7_BBL011498	3.521	1.81598522720104	0.546666025070184
162713	P4705_1005	4dpci_apex	4dpci	apex	Cldn7_BBL011498	0.808	-0.307572801910292	-0.0925886392254138
162714	P4705_1006	4dpci_base	4dpci	base	Cldn7_BBL011498	0.864	-0.210896782498619	-0.0634862575211067
192913	P4705_1001	4dpci_apex	4dpci	apex	CLDN7_BBL025037	0	-Inf	-Inf
192914	P4705_1002	4dpci_base	4dpci	base	CLDN7_BBL025037	0.98	-0.0291463456595165	-0.00877392430750515
192915	P4705_1003	4dpci_apex	4dpci	apex	CLDN7_BBL025037	1.876	0.907659827853289	0.273232834043046
192916	P4705_1004	4dpci_base	4dpci	base	CLDN7_BBL025037	0.411	-1.2827897009804	-0.386158178123931
192917	P4705_1005	4dpci_apex	4dpci	apex	CLDN7_BBL025037	1.404	0.489542935642474	0.147367107793786
192918	P4705_1006	4dpci_base	4dpci	base	CLDN7_BBL025037	1.031	0.0440443327060212	0.0132586652835165
226951	P4705_1001	4dpci_apex	4dpci	apex	CLDN6_BBL011059	5.388	2.42974985080022	0.731427587050948
226952	P4705_1002	4dpci_base	4dpci	base	CLDN6_BBL011059	5.818	2.54052329643822	0.76477371691104
226953	P4705_1003	4dpci_apex	4dpci	apex	CLDN6_BBL011059	11.023	3.46244501354301	1.04229980741363
226954	P4705_1004	4dpci_base	4dpci	base	CLDN6_BBL011059	15.845	3.98595575460751	1.19989224352632
226955	P4705_1005	4dpci_apex	4dpci	apex	CLDN6_BBL011059	8.424	3.07450543636363	0.92551835817743
226956	P4705_1006	4dpci_base	4dpci	base	CLDN6_BBL011059	14.285	3.83642913116165	1.15488024471876
227371	P4705_1001	4dpci_apex	4dpci	apex	CLDN8_BBL010112	0	-Inf	-Inf
227372	P4705_1002	4dpci_base	4dpci	base	CLDN8_BBL010112	0	-Inf	-Inf
227373	P4705_1003	4dpci_apex	4dpci	apex	CLDN8_BBL010112	0.216	-2.21089678249862	-0.665546248849069
227374	P4705_1004	4dpci_base	4dpci	base	CLDN8_BBL010112	0.379	-1.399730246491	-0.421360790031928
227375	P4705_1005	4dpci_apex	4dpci	apex	CLDN8_BBL010112	0.185	-2.43440282414578	-0.732828271596986
227376	P4705_1006	4dpci_base	4dpci	base	CLDN8_BBL010112	0	-Inf	-Inf
229999	P4705_1001	4dpci_apex	4dpci	apex	CLDN14_BBL012981	0	-Inf	-Inf
230000	P4705_1002	4dpci_base	4dpci	base	CLDN14_BBL012981	0	-Inf	-Inf
230001	P4705_1003	4dpci_apex	4dpci	apex	CLDN14_BBL012981	0	-Inf	-Inf
230002	P4705_1004	4dpci_base	4dpci	base	CLDN14_BBL012981	0	-Inf	-Inf
230003	P4705_1005	4dpci_apex	4dpci	apex	CLDN14_BBL012981	0	-Inf	-Inf
230004	P4705_1006	4dpci_base	4dpci	base	CLDN14_BBL012981	0	-Inf	-Inf
271549	P4011_1007	10dpci_apex	10dpci	apex	CLDN4_BBL014846	0	-Inf	-Inf
271550	P4011_1008	10dpci_base	10dpci	base	CLDN4_BBL014846	0	-Inf	-Inf
271551	P4011_1009	10dpci_apex	10dpci	apex	CLDN4_BBL014846	0	-Inf	-Inf
271552	P4011_1010	10dpci_base	10dpci	base	CLDN4_BBL014846	0.424	-1.23786383009889	-0.372634143407267
271553	P4011_1011	10dpci_apex	10dpci	apex	CLDN4_BBL014846	0	-Inf	-Inf
271554	P4011_1012	10dpci_base	10dpci	base	CLDN4_BBL014846	0	-Inf	-Inf
274105	P4011_1007	10dpci_apex	10dpci	apex	CLDN19_BBL011959	0	-Inf	-Inf
274106	P4011_1008	10dpci_base	10dpci	base	CLDN19_BBL011959	0	-Inf	-Inf
274107	P4011_1009	10dpci_apex	10dpci	apex	CLDN19_BBL011959	0	-Inf	-Inf
274108	P4011_1010	10dpci_base	10dpci	base	CLDN19_BBL011959	0	-Inf	-Inf
274109	P4011_1011	10dpci_apex	10dpci	apex	CLDN19_BBL011959	0	-Inf	-Inf
274110	P4011_1012	10dpci_base	10dpci	base	CLDN19_BBL011959	0	-Inf	-Inf
280237	P4011_1007	10dpci_apex	10dpci	apex	CLDN3_BBL015869	0	-Inf	-Inf
280238	P4011_1008	10dpci_base	10dpci	base	CLDN3_BBL015869	0	-Inf	-Inf
280239	P4011_1009	10dpci_apex	10dpci	apex	CLDN3_BBL015869	0.263	-1.92686529536978	-0.580044251510242
280240	P4011_1010	10dpci_base	10dpci	base	CLDN3_BBL015869	0	-Inf	-Inf
280241	P4011_1011	10dpci_apex	10dpci	apex	CLDN3_BBL015869	0	-Inf	-Inf
280242	P4011_1012	10dpci_base	10dpci	base	CLDN3_BBL015869	0	-Inf	-Inf
280723	P4011_1007	10dpci_apex	10dpci	apex	Cldn7_BBL011498	0.373	-1.42275246440685	-0.428291168191312
280724	P4011_1008	10dpci_base	10dpci	base	Cldn7_BBL011498	1.665	0.735522177296537	0.221414237842339
280725	P4011_1009	10dpci_apex	10dpci	apex	Cldn7_BBL011498	0.532	-0.910501849160897	-0.274088367704952
280726	P4011_1010	10dpci_base	10dpci	base	Cldn7_BBL011498	0.628	-0.67116353577046	-0.202040356262804
280727	P4011_1011	10dpci_apex	10dpci	apex	Cldn7_BBL011498	0	-Inf	-Inf
280728	P4011_1012	10dpci_base	10dpci	base	Cldn7_BBL011498	0.363	-1.46195854666634	-0.440093374963888
310927	P4011_1007	10dpci_apex	10dpci	apex	CLDN7_BBL025037	0.741	-0.432454552356253	-0.130181792020672
310928	P4011_1008	10dpci_base	10dpci	base	CLDN7_BBL025037	2.171	1.11835972595306	0.33665982345442
310929	P4011_1009	10dpci_apex	10dpci	apex	CLDN7_BBL025037	1.19	0.250961573533219	0.0755469613925307
310930	P4011_1010	10dpci_base	10dpci	base	CLDN7_BBL025037	0.832	-0.265344566520995	-0.0798766737092761
310931	P4011_1011	10dpci_apex	10dpci	apex	CLDN7_BBL025037	0.848	-0.237863830098888	-0.0716041477432862
310932	P4011_1012	10dpci_base	10dpci	base	CLDN7_BBL025037	1.243	0.313826296390398	0.0944711286416448
344965	P4011_1007	10dpci_apex	10dpci	apex	CLDN6_BBL011059	11.494	3.52280904917332	1.06047119279768
344966	P4011_1008	10dpci_base	10dpci	base	CLDN6_BBL011059	18.599	4.21715314988602	1.26948959442453
344967	P4011_1009	10dpci_apex	10dpci	apex	CLDN6_BBL011059	4.232	2.08133962745194	0.626545659027129
344968	P4011_1010	10dpci_base	10dpci	base	CLDN6_BBL011059	9.573	3.25897110933838	0.981048058913173
344969	P4011_1011	10dpci_apex	10dpci	apex	CLDN6_BBL011059	0.911	-0.134477040860036	-0.0404816230270017
344970	P4011_1012	10dpci_base	10dpci	base	CLDN6_BBL011059	4.504	2.17120682741814	0.65359838184329
345385	P4011_1007	10dpci_apex	10dpci	apex	CLDN8_BBL010112	0	-Inf	-Inf
345386	P4011_1008	10dpci_base	10dpci	base	CLDN8_BBL010112	0	-Inf	-Inf
345387	P4011_1009	10dpci_apex	10dpci	apex	CLDN8_BBL010112	0	-Inf	-Inf
345388	P4011_1010	10dpci_base	10dpci	base	CLDN8_BBL010112	0.192	-2.38082178394093	-0.71669877129645
345389	P4011_1011	10dpci_apex	10dpci	apex	CLDN8_BBL010112	0	-Inf	-Inf
345390	P4011_1012	10dpci_base	10dpci	base	CLDN8_BBL010112	0	-Inf	-Inf
348013	P4011_1007	10dpci_apex	10dpci	apex	CLDN14_BBL012981	0	-Inf	-Inf
348014	P4011_1008	10dpci_base	10dpci	base	CLDN14_BBL012981	0	-Inf	-Inf
348015	P4011_1009	10dpci_apex	10dpci	apex	CLDN14_BBL012981	0	-Inf	-Inf
348016	P4011_1010	10dpci_base	10dpci	base	CLDN14_BBL012981	0	-Inf	-Inf
348017	P4011_1011	10dpci_apex	10dpci	apex	CLDN14_BBL012981	0	-Inf	-Inf
348018	P4011_1012	10dpci_base	10dpci	base	CLDN14_BBL012981	0	-Inf	-Inf

## Sheet: Ext Data Fig.7f
	wt-CPE			CPE-Y306A/L315A			c-CPE
	0.524361	-0.13109	-0.39327	-1.48569	0.305877	1.17981	-0.723732	1.0527	-0.328969
	80.5331	88.7918	80.6642	3.9764	8.69565	12.5847	-1.4343	1.52642	6.93467
