# Supplementary material for: Epicardium-derived cells organize through tight junctions to replenish cardiac muscle in salamanders
Source: Nat Cell Biol. 2022 May 12;24(5):645–58. doi: 10.1038/s41556-022-00902-2 (PMC9106584; doi:10.1038/s41556-022-00902-2)
Supplement: Source Data Extended Data Fig. 8 — Statistical source data. [file 41556_2022_902_MOESM19_ESM.xlsx]

## Sheet: Ext. Data Fig. 8c
Myocardium	Epicardium	Sub-epicardium	Injury area
0.417711	7.8241	1.60021	107.452
0.692276	8.67297	2.83112	139.542
0.323927	8.8734	0.871931	53.403
0.522361	4.4452	1.09281	145.29

## Sheet: Ext Data Fig. 8i
vehicle-treated	wt-CPE-treated
12.9578	2.977
1.63309	2.3372
20.2749	0.946419
11.9032	3.82247
	0.719778

## Sheet: Ext Data Fig. 8j
vehicle-treated	wt-CPE treated
2.53165	0
1.34409	0.221239
1.00402	0.603622
1.1254	0.530973
1.21951	0
2.63889	1.25448
2.27273	0.857633
1.09589	0.5
0.441176	0
1.86047	0
0.472813	1.74419
0.612245	0
1.33588	1.5625
0.868056	0.78329
1.11732	0.215054
0.684932	0.383142
0.454545	0.549451
0.297619	0.203252
1.04167	0.767754
0.684932	1.88679
1.75953	0.230415
0.229358	0
4.64602	0
4.24628	0.291971
4.46809	0.573888
3.38266	1.42045
2.65306	0.524246
5.96708	0.738916
5.27523	0.168067
3.53201	0
0.568182	1.0929
1.35922	0.409836
0.442478	0.722892
0.510204	1.2
0	0.976562
0	0.445434
0	0.537634
0.421053	0.817996
1.49701	0.645161
1.05263	1.57729
	0
	0
	0.178891
	0
	0
	0
	0
	0
	0.263852
	0.444444
