# Supplementary material for: Epicardium-derived cells organize through tight junctions to replenish cardiac muscle in salamanders
Source: Nat Cell Biol. 2022 May 12;24(5):645–58. doi: 10.1038/s41556-022-00902-2 (PMC9106584; doi:10.1038/s41556-022-00902-2)
Supplement: Source Data Extended Data Fig. 9 — Statistical source data. [file 41556_2022_902_MOESM20_ESM.xlsx]

## Sheet: Ext Data Fig.9a
days post cryoinjury	Sham + Vehicle	Sham + wt-CPE	Injury + Vehicle	Injury + wt-CPE
21	0	0	0	0
21	0	0	0	0
21	0	0	0	0
21	0	0	0	0
21		0	0	0
21		0	0	0
21		0	0	0
21			0	0
21			0
10		1
20				1
